# Supplementary material for: 6,6′-Di-tert-butyl-2,2′-[1,2-phenyl­ene­bis(nitrilo­methyl­idyne)]diphenol
Source: Acta Crystallogr Sect E Struct Rep Online. 2009 Nov 21;65(Pt 12):o3142–3. doi: 10.1107/S1600536809048922 (PMC2972107; doi:10.1107/S1600536809048922)
Supplement: Supplementary file 1 [file e-65-o3142-sup1.cif]

##############################################################################
###                                                                        ###
###        Electronic paper (Acta Crystallographica Section E)             ###
###                                                                        ###
##############################################################################
#                                                                            #
# This CIF contains the data in a paper accepted for publication in Acta     #
# Crystallographica Section E. It conforms to the requirements of Notes      #
# for Authors for Section E, and has been peer reviewed under the auspices   #
# of the IUCr Commission on Journals.                                        #
#                                                                            #
# Full details of the Crystallographic Information File format               #
# are given in the paper "The Crystallographic Information File (CIF):       #
# a New Standard Archive File for Crystallography" by S. R. Hall, F. H.      #
# Allen and I. D. Brown [Acta Cryst. (1991), A47, 655-685].                  #
#                                                                            #
# The current version of the core CIF dictionary is obtainable from          #
# ftp://ftp.iucr.org/pub/cif_core.dic. The current version number is 2.4.    #
#                                                                            #
# Software is freely available for graphical display of the structure(s) in  #
# this CIF.  For information consult the CIF home page http://www.iucr.org/  #
# cif/home.html                                                              #
#                                                                            #
# This file may be used for bona fide research purposes within the           #
# scientific community so long as proper attribution is given to the journal # 
# article from which it was obtained.                                        #
#                                                                            #
##############################################################################
                                             
data_global
_audit_creation_method     'form.cif (version 2.0)'
_journal_data_validation_number     ?
_journal_date_recd_electronic     2009-11-12
_journal_date_accepted     2009-11-17
_journal_name_full     'Acta Crystallographica, Section E'
_journal_year     2009
_journal_volume     65
_journal_issue     12
_journal_page_first     o3142
_journal_page_last     o3143
_journal_paper_category     QO
_journal_coeditor_code     LH2954
_publ_contact_author_name     'Prof. Fun, Hoong-Kun'
_publ_contact_author_address
;
      X-ray Crystallography Unit
      School of Physics
      Universiti Sains Malaysia
      11800 USM, Penang
      MALAYSIA
;
_publ_contact_author_email     hkfun@usm.my
_publ_contact_author_fax     '6 04 6579150'
_publ_contact_author_phone     '6 04 6533652'
_publ_section_title
;
6,6'-Di-<i>tert</i>-butyl-2,2'-[1,2-phenylenebis(nitrilomethylidyne)]diphenol
;
loop_
    _publ_author_name
    _publ_author_footnote
    _publ_author_address
    'Naser Eltaher Eltayeb'
;
Current address: Department of Chemistry, International University of Africa,
Khartoum, Sudan. E-mail: nasertaha90@hotmail.com.
;
;
      School of Chemical Science
      Universiti Sains Malaysia
      11800 USM, Penang
      Malaysia
;
    'Siang Guan Teoh' ?
;
      School of Chemical Science
      Universiti Sains Malaysia
      11800 USM, Penang
      Malaysia
;
    'Chin Sing Yeap'
;
      Thomson Reuters ResearcherID: A-5523-2009.
;
;
      X-ray Crystallography Unit
      School of Physics
      Universiti Sains Malaysia
      11800 USM, Penang
      Malaysia
;
    'Hoong-Kun Fun'
;
      Thomson Reuters ResearcherID: A-3561-2009
;
;     X-ray Crystallography Unit
      School of Physics
      Universiti Sains Malaysia
      11800 USM, Penang
      Malaysia
;
    'Rohana Adnan' ?
;     School of Chemical Science
      Universiti Sains Malaysia
      11800 USM, Penang
      Malaysia
;
data_I
_audit_creation_method     SHELXL-97
_chemical_name_systematic
;
6,6'-Di-<i>tert</i>-butyl-2,2'-[1,2-phenylenebis(nitrilomethylidyne)]diphenol
;
_chemical_name_common     ?
_chemical_formula_moiety     'C28 H32 N2 O2'
_chemical_formula_sum     'C28 H32 N2 O2'
_chemical_formula_iupac     'C28 H32 N2 O2'
_chemical_formula_weight     428.56
_chemical_melting_point     ?
_symmetry_cell_setting     Triclinic
_symmetry_space_group_name_H-M     'P -1'
_symmetry_space_group_name_Hall     '-P 1'
loop_
    _symmetry_equiv_pos_as_xyz
    'x, y, z'
    '-x, -y, -z'
_cell_length_a     6.8312(9)
_cell_length_b     13.9632(16)
_cell_length_c     14.0689(15)
_cell_angle_alpha     116.615(5)
_cell_angle_beta     99.068(4)
_cell_angle_gamma     98.209(4)
_cell_volume     1149.6(2)
_cell_formula_units_Z     2
_cell_measurement_reflns_used     4325
_cell_measurement_theta_min     2.89
_cell_measurement_theta_max     29.92
_cell_measurement_temperature     100.00(10)
_exptl_crystal_description     'Plate'
_exptl_crystal_colour     'Yellow'
_exptl_crystal_size_max     0.87
_exptl_crystal_size_mid     0.20
_exptl_crystal_size_min     0.05
_exptl_crystal_density_diffrn     1.238
_exptl_crystal_density_meas     ?
_exptl_crystal_density_method     'not measured'
_exptl_crystal_F_000     460
_exptl_absorpt_coefficient_mu     0.078
_exptl_absorpt_correction_type     multi-scan
_exptl_absorpt_process_details     '(<i>SADABS</i>; Bruker, 2005)'
_exptl_absorpt_correction_T_min     0.9358
_exptl_absorpt_correction_T_max     0.9959
_exptl_special_details
;
The crystal was placed in the cold stream of an Oxford Cyrosystems Cobra
open-flow nitrogen cryostat (Cosier & Glazer, 1986) operating at 100.0 (1) K.
;
_diffrn_ambient_temperature     100
_diffrn_radiation_type     MoK\a
_diffrn_radiation_wavelength     0.71073
_diffrn_radiation_source     'fine-focus sealed tube'
_diffrn_radiation_monochromator     graphite
_diffrn_measurement_device_type
;
Bruker SMART APEXII CCD area-detector diffractometer
;
_diffrn_measurement_method     '\f and \w scans'
_diffrn_detector_area_resol_mean     ?
_diffrn_reflns_number     4021
_diffrn_reflns_av_R_equivalents     0.0000
_diffrn_reflns_av_sigmaI/netI     0.0397
_diffrn_reflns_theta_min     1.67
_diffrn_reflns_theta_max     25.01
_diffrn_reflns_theta_full     25.01
_diffrn_measured_fraction_theta_max     0.990
_diffrn_measured_fraction_theta_full     0.990
_diffrn_reflns_limit_h_min     -8
_diffrn_reflns_limit_h_max     7
_diffrn_reflns_limit_k_min     -16
_diffrn_reflns_limit_k_max     14
_diffrn_reflns_limit_l_min     -4
_diffrn_reflns_limit_l_max     16
_diffrn_standards_number     0
_diffrn_standards_interval_count     .
_diffrn_standards_interval_time     .
_diffrn_standards_decay_%     ?
_refine_special_details
;
Refinement of <i>F</i>^2^ against ALL reflections. The weighted <i>R</i>-factor
<i>wR</i> and goodness of fit <i>S</i> are based on <i>F</i>^2^, conventional
<i>R</i>-factors <i>R</i> are based on <i>F</i>, with <i>F</i> set to zero for
negative <i>F</i>^2^. The threshold expression of <i>F</i>^2^ >
\s(<i>F</i>^2^) is used only for calculating <i>R</i>-factors(gt) <i>etc</i>.
and is not relevant to the choice of reflections for refinement.
<i>R</i>-factors based on <i>F</i>^2^ are statistically about twice as large
as those based on <i>F</i>, and <i>R</i>- factors based on ALL data will be
even larger.
;
_reflns_number_total     4021
_reflns_number_gt     3241
_reflns_threshold_expression     I>2\s(I)
_refine_ls_structure_factor_coef     Fsqd
_refine_ls_matrix_type     full
_refine_ls_R_factor_all     0.0714
_refine_ls_R_factor_gt     0.0593
_refine_ls_wR_factor_gt     0.1978
_refine_ls_wR_factor_ref     0.2058
_refine_ls_goodness_of_fit_ref     1.188
_refine_ls_restrained_S_all     1.188
_refine_ls_number_reflns     4021
_refine_ls_number_parameters     304
_refine_ls_number_restraints     0
_refine_ls_hydrogen_treatment     mixed
_refine_ls_weighting_scheme     calc
_refine_ls_weighting_details
         'calc w=1/[\s^2^(Fo^2^)+(0.0995P)^2^+0.5885P] where P=(Fo^2^+2Fc^2^)/3'
_atom_sites_solution_hydrogens     geom
_atom_sites_solution_primary     direct
_atom_sites_solution_secondary     difmap
_refine_ls_shift/su_max     0.000
_refine_ls_shift/su_mean     0.000
_refine_diff_density_max     0.322
_refine_diff_density_min     -0.386
_refine_ls_extinction_method     none
_refine_ls_extinction_coef     ?
loop_
    _atom_type_symbol
    _atom_type_description
    _atom_type_scat_dispersion_real
    _atom_type_scat_dispersion_imag
    _atom_type_scat_source
    'C' 'C' 0.0033 0.0016
                         'International Tables Vol C Tables 4.2.6.8 and 6.1.1.4'
    'H' 'H' 0.0000 0.0000
                         'International Tables Vol C Tables 4.2.6.8 and 6.1.1.4'
    'N' 'N' 0.0061 0.0033
                         'International Tables Vol C Tables 4.2.6.8 and 6.1.1.4'
    'O' 'O' 0.0106 0.0060
                         'International Tables Vol C Tables 4.2.6.8 and 6.1.1.4'
_computing_data_collection     'APEX2 (Bruker, 2005)'
_computing_cell_refinement     'SAINT (Bruker, 2005)'
_computing_data_reduction     'SAINT (Bruker, 2005)'
_computing_structure_solution     'SHELXTL (Sheldrick, 2008)'
_computing_structure_refinement     'SHELXTL (Sheldrick, 2008)'
_computing_molecular_graphics     'SHELXTL (Sheldrick, 2008)'
_computing_publication_material
;
SHELXTL (Sheldrick, 2008) and PLATON (Spek, 2009)
;
loop_
    _atom_site_type_symbol
    _atom_site_label
    _atom_site_fract_x
    _atom_site_fract_y
    _atom_site_fract_z
    _atom_site_U_iso_or_equiv
    _atom_site_adp_type
    _atom_site_calc_flag
    _atom_site_refinement_flags
    _atom_site_occupancy
    _atom_site_disorder_assembly
    _atom_site_disorder_group
    O O1 0.2350(3) 0.09518(15) 0.37885(15) 0.0209(5) Uani d . 1 . .
    O O2 -0.1083(3) 0.11123(16) 0.22061(15) 0.0231(5) Uani d . 1 . .
    N N1 0.0669(3) -0.11626(17) 0.27055(17) 0.0176(5) Uani d . 1 . .
    N N2 -0.1856(3) -0.10123(17) 0.10607(18) 0.0177(5) Uani d . 1 . .
    C C1 0.2757(4) 0.0859(2) 0.4710(2) 0.0173(6) Uani d . 1 . .
    C C2 0.3650(4) 0.1817(2) 0.5735(2) 0.0180(6) Uani d . 1 . .
    C C3 0.4083(4) 0.1661(2) 0.6647(2) 0.0205(6) Uani d . 1 . .
    H H3A 0.4711 0.2275 0.7327 0.025 Uiso calc R 1 . .
    C C4 0.3624(4) 0.0631(2) 0.6593(2) 0.0213(6) Uani d . 1 . .
    H H4A 0.3953 0.0565 0.7225 0.026 Uiso calc R 1 . .
    C C5 0.2682(4) -0.0287(2) 0.5601(2) 0.0185(6) Uani d . 1 . .
    H H5A 0.2332 -0.0975 0.5562 0.022 Uiso calc R 1 . .
    C C6 0.2250(4) -0.0188(2) 0.4652(2) 0.0166(6) Uani d . 1 . .
    C C7 0.1138(4) -0.1159(2) 0.3629(2) 0.0178(6) Uani d . 1 . .
    H H7A 0.0740 -0.1818 0.3641 0.021 Uiso calc R 1 . .
    C C8 -0.0515(4) -0.2150(2) 0.1771(2) 0.0164(6) Uani d . 1 . .
    C C9 -0.0387(4) -0.3197(2) 0.1618(2) 0.0209(6) Uani d . 1 . .
    H H9A 0.0541 -0.3258 0.2136 0.025 Uiso calc R 1 . .
    C C10 -0.1613(5) -0.4144(2) 0.0713(2) 0.0246(7) Uani d . 1 . .
    H H10A -0.1506 -0.4834 0.0624 0.029 Uiso calc R 1 . .
    C C11 -0.3008(5) -0.4060(2) -0.0064(2) 0.0239(7) Uani d . 1 . .
    H H11A -0.3866 -0.4694 -0.0663 0.029 Uiso calc R 1 . .
    C C12 -0.3115(4) -0.3039(2) 0.0056(2) 0.0211(6) Uani d . 1 . .
    H H12A -0.4059 -0.2991 -0.0465 0.025 Uiso calc R 1 . .
    C C13 -0.1838(4) -0.2070(2) 0.0942(2) 0.0174(6) Uani d . 1 . .
    C C14 -0.2331(4) -0.0902(2) 0.0202(2) 0.0191(6) Uani d . 1 . .
    H H14A -0.2692 -0.1530 -0.0484 0.023 Uiso calc R 1 . .
    C C15 -0.2329(4) 0.0154(2) 0.0251(2) 0.0181(6) Uani d . 1 . .
    C C16 -0.2928(4) 0.0202(2) -0.0721(2) 0.0218(6) Uani d . 1 . .
    H H16A -0.3379 -0.0447 -0.1389 0.026 Uiso calc R 1 . .
    C C17 -0.2855(4) 0.1196(2) -0.0698(2) 0.0232(6) Uani d . 1 . .
    H H17A -0.3291 0.1223 -0.1344 0.028 Uiso calc R 1 . .
    C C18 -0.2127(4) 0.2166(2) 0.0297(2) 0.0222(6) Uani d . 1 . .
    H H18A -0.2052 0.2835 0.0296 0.027 Uiso calc R 1 . .
    C C19 -0.1506(4) 0.2182(2) 0.1293(2) 0.0202(6) Uani d . 1 . .
    C C20 -0.1651(4) 0.1147(2) 0.1261(2) 0.0187(6) Uani d . 1 . .
    C C21 0.4042(4) 0.2968(2) 0.5821(2) 0.0218(6) Uani d . 1 . .
    C C22 0.2009(4) 0.3178(2) 0.5415(2) 0.0241(6) Uani d . 1 . .
    H H22A 0.1358 0.2601 0.4681 0.036 Uiso calc R 1 . .
    H H22B 0.2262 0.3876 0.5421 0.036 Uiso calc R 1 . .
    H H22C 0.1134 0.3191 0.5890 0.036 Uiso calc R 1 . .
    C C23 0.5547(5) 0.3065(2) 0.5150(2) 0.0265(7) Uani d . 1 . .
    H H23A 0.5013 0.2504 0.4397 0.040 Uiso calc R 1 . .
    H H23B 0.6834 0.2972 0.5439 0.040 Uiso calc R 1 . .
    H H23C 0.5739 0.3779 0.5194 0.040 Uiso calc R 1 . .
    C C24 0.4951(5) 0.3884(2) 0.7013(2) 0.0271(7) Uani d . 1 . .
    H H24A 0.6252 0.3795 0.7290 0.041 Uiso calc R 1 . .
    H H24B 0.4044 0.3838 0.7456 0.041 Uiso calc R 1 . .
    H H24C 0.5125 0.4591 0.7040 0.041 Uiso calc R 1 . .
    C C25 -0.0608(5) 0.3263(2) 0.2379(2) 0.0237(7) Uani d . 1 . .
    C C26 -0.1878(5) 0.3344(2) 0.3208(3) 0.0306(7) Uani d . 1 . .
    H H26A -0.1278 0.4014 0.3887 0.046 Uiso calc R 1 . .
    H H26B -0.1901 0.2723 0.3336 0.046 Uiso calc R 1 . .
    H H26C -0.3248 0.3346 0.2921 0.046 Uiso calc R 1 . .
    C C27 0.1622(5) 0.3313(2) 0.2836(2) 0.0263(7) Uani d . 1 . .
    H H27A 0.2176 0.3976 0.3526 0.039 Uiso calc R 1 . .
    H H27B 0.2406 0.3311 0.2326 0.039 Uiso calc R 1 . .
    H H27C 0.1676 0.2683 0.2941 0.039 Uiso calc R 1 . .
    C C28 -0.0596(5) 0.4277(2) 0.2213(3) 0.0299(7) Uani d . 1 . .
    H H28A -0.0024 0.4936 0.2905 0.045 Uiso calc R 1 . .
    H H28B -0.1970 0.4272 0.1922 0.045 Uiso calc R 1 . .
    H H28C 0.0213 0.4258 0.1708 0.045 Uiso calc R 1 . .
    H H1O2 -0.127(6) 0.038(3) 0.199(3) 0.049(11) Uiso d . 1 . .
    H H1O1 0.174(7) 0.026(4) 0.322(4) 0.064(13) Uiso d . 1 . .
loop_
    _atom_site_aniso_label
    _atom_site_aniso_U_11
    _atom_site_aniso_U_22
    _atom_site_aniso_U_33
    _atom_site_aniso_U_12
    _atom_site_aniso_U_13
    _atom_site_aniso_U_23
    O1 0.0261(11) 0.0191(10) 0.0153(9) 0.0031(8) 0.0029(8) 0.0079(8)
    O2 0.0313(12) 0.0210(10) 0.0194(10) 0.0070(9) 0.0042(9) 0.0120(8)
    N1 0.0133(12) 0.0176(11) 0.0192(12) 0.0036(9) 0.0042(9) 0.0066(9)
    N2 0.0142(12) 0.0192(11) 0.0206(12) 0.0052(9) 0.0042(9) 0.0100(9)
    C1 0.0108(13) 0.0255(14) 0.0159(13) 0.0061(11) 0.0040(10) 0.0095(11)
    C2 0.0105(13) 0.0226(14) 0.0186(13) 0.0040(11) 0.0057(11) 0.0073(11)
    C3 0.0140(14) 0.0250(14) 0.0155(13) 0.0033(11) 0.0043(11) 0.0040(11)
    C4 0.0170(14) 0.0312(15) 0.0175(13) 0.0082(12) 0.0051(11) 0.0124(12)
    C5 0.0129(14) 0.0247(14) 0.0210(14) 0.0081(11) 0.0061(11) 0.0120(12)
    C6 0.0088(13) 0.0213(13) 0.0201(13) 0.0059(10) 0.0053(11) 0.0091(11)
    C7 0.0149(14) 0.0201(13) 0.0200(14) 0.0065(11) 0.0060(11) 0.0098(11)
    C8 0.0130(13) 0.0161(13) 0.0179(13) 0.0022(10) 0.0063(11) 0.0059(11)
    C9 0.0230(15) 0.0227(14) 0.0197(14) 0.0091(12) 0.0070(12) 0.0110(12)
    C10 0.0336(17) 0.0151(13) 0.0249(15) 0.0064(12) 0.0109(13) 0.0083(12)
    C11 0.0262(16) 0.0192(14) 0.0178(14) -0.0017(12) 0.0055(12) 0.0038(11)
    C12 0.0182(14) 0.0250(14) 0.0179(13) 0.0028(11) 0.0039(11) 0.0094(11)
    C13 0.0136(13) 0.0196(13) 0.0185(13) 0.0037(11) 0.0073(11) 0.0078(11)
    C14 0.0119(13) 0.0232(14) 0.0187(13) 0.0024(11) 0.0033(11) 0.0079(11)
    C15 0.0096(13) 0.0277(14) 0.0202(13) 0.0060(11) 0.0044(11) 0.0135(12)
    C16 0.0131(14) 0.0320(15) 0.0196(14) 0.0044(12) 0.0051(11) 0.0117(12)
    C17 0.0135(14) 0.0402(16) 0.0265(15) 0.0080(12) 0.0063(12) 0.0239(13)
    C18 0.0181(14) 0.0298(15) 0.0296(15) 0.0107(12) 0.0102(12) 0.0206(13)
    C19 0.0142(14) 0.0263(14) 0.0264(15) 0.0085(11) 0.0091(11) 0.0155(12)
    C20 0.0142(14) 0.0270(14) 0.0204(14) 0.0077(11) 0.0066(11) 0.0146(12)
    C21 0.0194(15) 0.0212(14) 0.0217(14) 0.0041(11) 0.0068(12) 0.0075(12)
    C22 0.0253(16) 0.0233(14) 0.0261(15) 0.0075(12) 0.0067(13) 0.0133(12)
    C23 0.0259(16) 0.0224(14) 0.0274(15) 0.0021(12) 0.0087(13) 0.0092(12)
    C24 0.0244(16) 0.0227(15) 0.0251(15) 0.0022(12) 0.0055(13) 0.0052(12)
    C25 0.0277(17) 0.0226(14) 0.0257(15) 0.0091(12) 0.0104(13) 0.0137(12)
    C26 0.0370(19) 0.0291(16) 0.0318(16) 0.0139(14) 0.0166(15) 0.0156(14)
    C27 0.0267(16) 0.0241(14) 0.0245(15) 0.0036(12) 0.0049(13) 0.0100(12)
    C28 0.0356(18) 0.0275(15) 0.0342(17) 0.0111(14) 0.0140(14) 0.0185(14)
_geom_special_details
;
All e.s.d.'s (except the e.s.d. in the dihedral angle between two l.s. planes)
are estimated using the full covariance matrix. The cell e.s.d.'s are taken
into account individually in the estimation of e.s.d.'s in distances, angles
and torsion angles; correlations between e.s.d.'s in cell parameters are only
used when they are defined by crystal symmetry. An approximate (isotropic)
treatment of cell e.s.d.'s is used for estimating e.s.d.'s involving l.s.
planes.
;
loop_
    _geom_bond_atom_site_label_1
    _geom_bond_atom_site_label_2
    _geom_bond_site_symmetry_2
    _geom_bond_distance
    _geom_bond_publ_flag
    O1 C1 . 1.349(3) ?
    O1 H1O1 . 0.91(4) ?
    O2 C20 . 1.350(3) ?
    O2 H1O2 . 0.91(4) ?
    N1 C7 . 1.286(3) ?
    N1 C8 . 1.416(3) ?
    N2 C14 . 1.284(3) ?
    N2 C13 . 1.412(3) ?
    C1 C2 . 1.415(4) ?
    C1 C6 . 1.416(4) ?
    C2 C3 . 1.389(4) ?
    C2 C21 . 1.537(4) ?
    C3 C4 . 1.393(4) ?
    C3 H3A . 0.9300 ?
    C4 C5 . 1.372(4) ?
    C4 H4A . 0.9300 ?
    C5 C6 . 1.395(4) ?
    C5 H5A . 0.9300 ?
    C6 C7 . 1.449(4) ?
    C7 H7A . 0.9300 ?
    C8 C9 . 1.397(4) ?
    C8 C13 . 1.416(4) ?
    C9 C10 . 1.383(4) ?
    C9 H9A . 0.9300 ?
    C10 C11 . 1.391(4) ?
    C10 H10A . 0.9300 ?
    C11 C12 . 1.373(4) ?
    C11 H11A . 0.9300 ?
    C12 C13 . 1.398(4) ?
    C12 H12A . 0.9300 ?
    C14 C15 . 1.445(4) ?
    C14 H14A . 0.9300 ?
    C15 C16 . 1.399(4) ?
    C15 C20 . 1.413(4) ?
    C16 C17 . 1.368(4) ?
    C16 H16A . 0.9300 ?
    C17 C18 . 1.389(4) ?
    C17 H17A . 0.9300 ?
    C18 C19 . 1.387(4) ?
    C18 H18A . 0.9300 ?
    C19 C20 . 1.414(4) ?
    C19 C25 . 1.538(4) ?
    C21 C23 . 1.531(4) ?
    C21 C24 . 1.536(4) ?
    C21 C22 . 1.536(4) ?
    C22 H22A . 0.9600 ?
    C22 H22B . 0.9600 ?
    C22 H22C . 0.9600 ?
    C23 H23A . 0.9600 ?
    C23 H23B . 0.9600 ?
    C23 H23C . 0.9600 ?
    C24 H24A . 0.9600 ?
    C24 H24B . 0.9600 ?
    C24 H24C . 0.9600 ?
    C25 C28 . 1.534(4) ?
    C25 C26 . 1.535(4) ?
    C25 C27 . 1.536(4) ?
    C26 H26A . 0.9600 ?
    C26 H26B . 0.9600 ?
    C26 H26C . 0.9600 ?
    C27 H27A . 0.9600 ?
    C27 H27B . 0.9600 ?
    C27 H27C . 0.9600 ?
    C28 H28A . 0.9600 ?
    C28 H28B . 0.9600 ?
    C28 H28C . 0.9600 ?
loop_
    _geom_angle_atom_site_label_1
    _geom_angle_atom_site_label_2
    _geom_angle_atom_site_label_3
    _geom_angle_site_symmetry_1
    _geom_angle_site_symmetry_3
    _geom_angle
    _geom_angle_publ_flag
    C1 O1 H1O1 . . 107(3) ?
    C20 O2 H1O2 . . 104(2) ?
    C7 N1 C8 . . 118.6(2) ?
    C14 N2 C13 . . 119.5(2) ?
    O1 C1 C2 . . 119.7(2) ?
    O1 C1 C6 . . 120.1(2) ?
    C2 C1 C6 . . 120.3(2) ?
    C3 C2 C1 . . 116.8(2) ?
    C3 C2 C21 . . 122.5(2) ?
    C1 C2 C21 . . 120.7(2) ?
    C2 C3 C4 . . 123.2(2) ?
    C2 C3 H3A . . 118.4 ?
    C4 C3 H3A . . 118.4 ?
    C5 C4 C3 . . 119.5(3) ?
    C5 C4 H4A . . 120.2 ?
    C3 C4 H4A . . 120.2 ?
    C4 C5 C6 . . 119.9(2) ?
    C4 C5 H5A . . 120.1 ?
    C6 C5 H5A . . 120.0 ?
    C5 C6 C1 . . 120.2(2) ?
    C5 C6 C7 . . 118.6(2) ?
    C1 C6 C7 . . 121.0(2) ?
    N1 C7 C6 . . 123.8(2) ?
    N1 C7 H7A . . 118.1 ?
    C6 C7 H7A . . 118.1 ?
    C9 C8 C13 . . 118.7(2) ?
    C9 C8 N1 . . 122.9(2) ?
    C13 C8 N1 . . 118.4(2) ?
    C10 C9 C8 . . 121.3(3) ?
    C10 C9 H9A . . 119.4 ?
    C8 C9 H9A . . 119.4 ?
    C9 C10 C11 . . 119.7(2) ?
    C9 C10 H10A . . 120.1 ?
    C11 C10 H10A . . 120.1 ?
    C12 C11 C10 . . 119.8(3) ?
    C12 C11 H11A . . 120.1 ?
    C10 C11 H11A . . 120.1 ?
    C11 C12 C13 . . 121.6(3) ?
    C11 C12 H12A . . 119.2 ?
    C13 C12 H12A . . 119.2 ?
    C12 C13 N2 . . 122.8(2) ?
    C12 C13 C8 . . 118.6(2) ?
    N2 C13 C8 . . 118.6(2) ?
    N2 C14 C15 . . 122.9(2) ?
    N2 C14 H14A . . 118.5 ?
    C15 C14 H14A . . 118.5 ?
    C16 C15 C20 . . 119.2(2) ?
    C16 C15 C14 . . 119.5(2) ?
    C20 C15 C14 . . 121.3(2) ?
    C17 C16 C15 . . 120.5(3) ?
    C17 C16 H16A . . 119.8 ?
    C15 C16 H16A . . 119.8 ?
    C16 C17 C18 . . 119.6(3) ?
    C16 C17 H17A . . 120.2 ?
    C18 C17 H17A . . 120.2 ?
    C19 C18 C17 . . 123.1(3) ?
    C19 C18 H18A . . 118.5 ?
    C17 C18 H18A . . 118.5 ?
    C18 C19 C20 . . 116.7(2) ?
    C18 C19 C25 . . 122.3(2) ?
    C20 C19 C25 . . 120.9(2) ?
    O2 C20 C15 . . 119.8(2) ?
    O2 C20 C19 . . 119.3(2) ?
    C15 C20 C19 . . 120.9(2) ?
    C23 C21 C24 . . 107.6(2) ?
    C23 C21 C22 . . 110.5(2) ?
    C24 C21 C22 . . 106.9(2) ?
    C23 C21 C2 . . 110.6(2) ?
    C24 C21 C2 . . 111.7(2) ?
    C22 C21 C2 . . 109.4(2) ?
    C21 C22 H22A . . 109.5 ?
    C21 C22 H22B . . 109.5 ?
    H22A C22 H22B . . 109.5 ?
    C21 C22 H22C . . 109.5 ?
    H22A C22 H22C . . 109.5 ?
    H22B C22 H22C . . 109.5 ?
    C21 C23 H23A . . 109.5 ?
    C21 C23 H23B . . 109.5 ?
    H23A C23 H23B . . 109.5 ?
    C21 C23 H23C . . 109.5 ?
    H23A C23 H23C . . 109.5 ?
    H23B C23 H23C . . 109.5 ?
    C21 C24 H24A . . 109.5 ?
    C21 C24 H24B . . 109.5 ?
    H24A C24 H24B . . 109.5 ?
    C21 C24 H24C . . 109.5 ?
    H24A C24 H24C . . 109.5 ?
    H24B C24 H24C . . 109.5 ?
    C28 C25 C26 . . 107.5(2) ?
    C28 C25 C27 . . 107.1(2) ?
    C26 C25 C27 . . 110.9(2) ?
    C28 C25 C19 . . 111.6(2) ?
    C26 C25 C19 . . 110.5(2) ?
    C27 C25 C19 . . 109.2(2) ?
    C25 C26 H26A . . 109.5 ?
    C25 C26 H26B . . 109.5 ?
    H26A C26 H26B . . 109.5 ?
    C25 C26 H26C . . 109.5 ?
    H26A C26 H26C . . 109.5 ?
    H26B C26 H26C . . 109.5 ?
    C25 C27 H27A . . 109.5 ?
    C25 C27 H27B . . 109.5 ?
    H27A C27 H27B . . 109.5 ?
    C25 C27 H27C . . 109.5 ?
    H27A C27 H27C . . 109.5 ?
    H27B C27 H27C . . 109.5 ?
    C25 C28 H28A . . 109.5 ?
    C25 C28 H28B . . 109.5 ?
    H28A C28 H28B . . 109.5 ?
    C25 C28 H28C . . 109.5 ?
    H28A C28 H28C . . 109.5 ?
    H28B C28 H28C . . 109.5 ?
loop_
    _geom_torsion_atom_site_label_1
    _geom_torsion_atom_site_label_2
    _geom_torsion_atom_site_label_3
    _geom_torsion_atom_site_label_4
    _geom_torsion_site_symmetry_1
    _geom_torsion_site_symmetry_2
    _geom_torsion_site_symmetry_3
    _geom_torsion_site_symmetry_4
    _geom_torsion
    _geom_torsion_publ_flag
    O1 C1 C2 C3 . . . . -178.2(2) ?
    C6 C1 C2 C3 . . . . 3.2(4) ?
    O1 C1 C2 C21 . . . . 3.7(4) ?
    C6 C1 C2 C21 . . . . -174.9(2) ?
    C1 C2 C3 C4 . . . . -2.1(4) ?
    C21 C2 C3 C4 . . . . 176.0(2) ?
    C2 C3 C4 C5 . . . . -0.5(4) ?
    C3 C4 C5 C6 . . . . 2.0(4) ?
    C4 C5 C6 C1 . . . . -0.8(4) ?
    C4 C5 C6 C7 . . . . -176.1(2) ?
    O1 C1 C6 C5 . . . . 179.5(2) ?
    C2 C1 C6 C5 . . . . -1.9(4) ?
    O1 C1 C6 C7 . . . . -5.3(4) ?
    C2 C1 C6 C7 . . . . 173.3(2) ?
    C8 N1 C7 C6 . . . . -176.7(2) ?
    C5 C6 C7 N1 . . . . -179.6(3) ?
    C1 C6 C7 N1 . . . . 5.2(4) ?
    C7 N1 C8 C9 . . . . -32.3(4) ?
    C7 N1 C8 C13 . . . . 149.7(2) ?
    C13 C8 C9 C10 . . . . -4.1(4) ?
    N1 C8 C9 C10 . . . . 177.9(2) ?
    C8 C9 C10 C11 . . . . -0.1(4) ?
    C9 C10 C11 C12 . . . . 2.0(4) ?
    C10 C11 C12 C13 . . . . 0.5(4) ?
    C11 C12 C13 N2 . . . . 177.3(2) ?
    C11 C12 C13 C8 . . . . -4.7(4) ?
    C14 N2 C13 C12 . . . . -29.9(4) ?
    C14 N2 C13 C8 . . . . 152.0(3) ?
    C9 C8 C13 C12 . . . . 6.4(4) ?
    N1 C8 C13 C12 . . . . -175.6(2) ?
    C9 C8 C13 N2 . . . . -175.5(2) ?
    N1 C8 C13 N2 . . . . 2.6(4) ?
    C13 N2 C14 C15 . . . . -178.2(2) ?
    N2 C14 C15 C16 . . . . -178.0(3) ?
    N2 C14 C15 C20 . . . . 4.8(4) ?
    C20 C15 C16 C17 . . . . 0.1(4) ?
    C14 C15 C16 C17 . . . . -177.2(2) ?
    C15 C16 C17 C18 . . . . 1.8(4) ?
    C16 C17 C18 C19 . . . . -1.8(4) ?
    C17 C18 C19 C20 . . . . -0.2(4) ?
    C17 C18 C19 C25 . . . . 177.0(3) ?
    C16 C15 C20 O2 . . . . 179.5(2) ?
    C14 C15 C20 O2 . . . . -3.2(4) ?
    C16 C15 C20 C19 . . . . -2.2(4) ?
    C14 C15 C20 C19 . . . . 175.1(2) ?
    C18 C19 C20 O2 . . . . -179.5(2) ?
    C25 C19 C20 O2 . . . . 3.2(4) ?
    C18 C19 C20 C15 . . . . 2.2(4) ?
    C25 C19 C20 C15 . . . . -175.1(2) ?
    C3 C2 C21 C23 . . . . 120.0(3) ?
    C1 C2 C21 C23 . . . . -62.0(3) ?
    C3 C2 C21 C24 . . . . 0.1(4) ?
    C1 C2 C21 C24 . . . . 178.1(2) ?
    C3 C2 C21 C22 . . . . -118.1(3) ?
    C1 C2 C21 C22 . . . . 59.9(3) ?
    C18 C19 C25 C28 . . . . 2.6(4) ?
    C20 C19 C25 C28 . . . . 179.7(2) ?
    C18 C19 C25 C26 . . . . 122.2(3) ?
    C20 C19 C25 C26 . . . . -60.7(3) ?
    C18 C19 C25 C27 . . . . -115.6(3) ?
    C20 C19 C25 C27 . . . . 61.5(3) ?
loop_
    _geom_hbond_atom_site_label_D
    _geom_hbond_atom_site_label_H
    _geom_hbond_atom_site_label_A
    _geom_hbond_site_symmetry_A
    _geom_hbond_distance_DH
    _geom_hbond_distance_HA
    _geom_hbond_distance_DA
    _geom_hbond_angle_DHA
    _geom_hbond_publ_flag
    O2 H1O2 N2 . 0.91(5) 1.73(4) 2.584(3) 156(4) yes
    O1 H1O1 N1 . 0.91(5) 1.77(6) 2.609(3) 151(5) yes
    C22 H22A O1 . 0.9600 2.3400 2.993(3) 125.00 yes
    C23 H23A O1 . 0.9600 2.3400 2.987(4) 124.00 yes
    C26 H26B O2 . 0.9600 2.3100 2.963(4) 125.00 yes
    C27 H27C O2 . 0.9600 2.3700 3.011(4) 124.00 yes
