# Supplementary material for: 6,6′-Di-tert-butyl-2,2′-[1,2-phenyl­ene­bis(nitrilo­methyl­idyne)]diphenol
Source: Acta Crystallogr Sect E Struct Rep Online. 2009 Nov 21;65(Pt 12):o3142–3. doi: 10.1107/S1600536809048922 (PMC2972107; doi:10.1107/S1600536809048922)
Supplement: Supplementary file 2 [file e-65-o3142-Isup2.hkl]

# 
# h,k,l, Fc-squared, Fo-squared, sigma(Fo-squared) and status flag 
# 
data_I
_shelx_title ' taher58m in P-1  (100K)' 
_shelx_refln_list_code          4 
_shelx_F_calc_maximum      159.01 
_exptl_crystal_F_000       460.00 
_reflns_d_resolution_high  0.8406 
 
loop_ 
 _symmetry_equiv_pos_as_xyz 
 'x, y, z' 
 '-x, -y, -z' 
 
_cell_length_a     6.8312 
_cell_length_b    13.9632 
_cell_length_c    14.0689 
_cell_angle_alpha 116.615 
_cell_angle_beta   99.068 
_cell_angle_gamma  98.209 
 
_shelx_F_squared_multiplier     1.000 
 
loop_ 
 _refln_index_h 
 _refln_index_k 
 _refln_index_l 
 _refln_F_squared_calc 
 _refln_F_squared_meas 
 _refln_F_squared_sigma 
 _refln_observed_status 
   1   0   0     1635.41     1578.73     62.49 o 
   2   0   0     3521.58     3484.52     96.69 o 
   3   0   0      468.04      461.57     14.18 o 
   4   0   0       31.80       46.96      5.51 o 
   5   0   0       39.44       39.77      2.77 o 
   6   0   0       22.01       19.52      4.55 o 
   7   0   0       18.29       15.45      5.22 o 
  -7   1   0        0.19        1.83      1.90 o 
  -6   1   0        4.46        6.20      3.92 o 
  -5   1   0        5.82        3.17      2.28 o 
  -4   1   0        0.36        1.56      2.48 o 
  -3   1   0       77.93       74.43      4.35 o 
  -2   1   0     7405.73     7378.21    286.26 o 
  -1   1   0      997.84      962.52     27.44 o 
   0   1   0     6344.12     1755.32     46.15 o 
   1   1   0      275.96      259.21      4.79 o 
   2   1   0      535.52      511.09      9.20 o 
   3   1   0       83.82       84.53      2.40 o 
   4   1   0      140.85      149.84      3.52 o 
   5   1   0        7.19        6.83      1.61 o 
   6   1   0      495.87      475.83     12.68 o 
   7   1   0       17.49       19.16      2.96 o 
  -7   2   0        3.70       -3.54      4.43 o 
  -5   2   0        6.41        6.90      3.77 o 
  -4   2   0       21.62       28.77      4.84 o 
  -3   2   0       28.72       41.32      4.87 o 
  -2   2   0     3575.06     3529.93     98.08 o 
  -1   2   0      370.15      337.51      5.67 o 
   0   2   0      163.30      146.79      2.88 o 
   1   2   0       93.96       88.64      2.07 o 
   2   2   0        1.14        1.00      0.58 o 
   3   2   0      185.08      187.63      4.23 o 
   4   2   0      540.76      544.24     10.44 o 
   5   2   0      267.78      254.81      6.66 o 
   6   2   0      383.95      366.31     10.67 o 
   7   2   0        3.74        4.59      2.19 o 
  -7   3   0        0.04        2.87      4.66 o 
  -6   3   0      803.25      902.14     41.71 o 
  -5   3   0        3.03        3.98      2.24 o 
  -4   3   0        3.86        2.48      2.46 o 
  -3   3   0      946.32      946.81     15.16 o 
  -2   3   0     1088.12     1057.91     16.83 o 
  -1   3   0       11.29       10.22      0.54 o 
   0   3   0     1002.79      946.61     14.71 o 
   1   3   0      404.51      384.84      5.99 o 
   2   3   0        1.89        2.12      0.74 o 
   3   3   0      681.91      703.26     13.26 o 
   4   3   0      863.85      867.45     18.11 o 
   5   3   0        6.90        4.75      2.84 o 
   6   3   0        1.58        2.83      1.95 o 
   7   3   0        0.23        3.80      2.46 o 
  -6   4   0      394.96      490.67     25.85 o 
  -5   4   0       42.14       45.55      4.64 o 
  -4   4   0       30.99       35.89      1.41 o 
  -3   4   0        5.00        7.22      0.93 o 
  -2   4   0        0.14        0.61      0.61 o 
  -1   4   0      102.44       98.68      1.85 o 
   0   4   0     1821.97     1690.68     31.51 o 
   1   4   0      365.11      355.84      5.80 o 
   2   4   0       10.44        6.44      0.86 o 
   3   4   0      271.98      272.24      6.33 o 
   4   4   0       64.35       70.59      3.92 o 
   5   4   0       65.64       63.18      4.64 o 
   6   4   0       22.07       24.85      4.22 o 
  -7   5   0        2.68        1.10      2.18 o 
  -6   5   0       55.86       52.05      2.48 o 
  -5   5   0        3.27        2.33      0.92 o 
  -4   5   0      157.66      161.37      3.75 o 
  -3   5   0      174.57      192.01      6.64 o 
  -2   5   0       44.84       40.14      1.60 o 
  -1   5   0      239.02      234.20      3.71 o 
   0   5   0      780.24      290.38     10.36 o 
   1   5   0      152.29      145.40      3.04 o 
   2   5   0        2.21        5.54      0.96 o 
   3   5   0       28.60       30.17      1.85 o 
   4   5   0        1.74        3.07      1.69 o 
   5   5   0        5.74        3.14      3.58 o 
   6   5   0       42.52       42.70      5.51 o 
  -7   6   0       10.64       11.48      2.16 o 
  -6   6   0       34.09       27.82      2.67 o 
  -5   6   0       27.60       27.79      2.04 o 
  -4   6   0      135.06      134.70      3.58 o 
  -3   6   0     1249.29     1231.18     22.47 o 
  -2   6   0      275.70      291.61      4.99 o 
  -1   6   0      131.80      129.65      2.54 o 
   0   6   0       32.34       26.42      2.99 o 
   1   6   0        4.98        5.03      1.11 o 
   2   6   0        2.34        3.68      0.96 o 
   3   6   0      204.96      201.11      5.76 o 
   4   6   0      106.67       98.22      5.14 o 
   5   6   0       75.09       80.52      5.14 o 
   6   6   0        0.45       -0.33      2.54 o 
  -7   7   0       37.03       41.89      3.62 o 
  -6   7   0       33.71       27.24      2.97 o 
  -5   7   0      508.66      493.62     16.09 o 
  -4   7   0       22.89       29.62      2.27 o 
  -3   7   0     1360.54     1402.32     22.82 o 
  -2   7   0       66.31       58.09      1.94 o 
  -1   7   0       57.51       60.31      1.88 o 
   0   7   0       10.66        9.68      1.03 o 
   1   7   0        4.60        4.86      1.17 o 
   2   7   0        0.28        1.48      1.10 o 
   3   7   0      236.03      240.71      6.84 o 
   4   7   0       24.52      109.97     20.50 o 
   5   7   0       32.45       38.31      4.23 o 
  -7   8   0       11.35        9.23      2.88 o 
  -6   8   0       72.67       83.06      5.33 o 
  -5   8   0      743.58      736.24     22.61 o 
  -4   8   0       29.37       25.86      2.79 o 
  -3   8   0      113.29      111.23      3.86 o 
  -2   8   0       39.61       39.45      1.95 o 
  -1   8   0        2.12        3.00      0.72 o 
   0   8   0       70.78       62.82      5.33 o 
   1   8   0      133.62      162.13      9.58 o 
   2   8   0        0.82        2.01      0.97 o 
   3   8   0      514.41      527.43     12.62 o 
   4   8   0      200.02      233.59     10.07 o 
   5   8   0        2.50        3.08      2.74 o 
  -7   9   0        2.12        4.08      2.51 o 
  -6   9   0       26.81       22.89      3.45 o 
  -5   9   0        3.25        2.98      2.74 o 
  -4   9   0       16.04       17.48      4.66 o 
  -3   9   0        0.01       -0.54      1.08 o 
  -2   9   0      132.59      118.01      3.09 o 
  -1   9   0        0.29        0.60      0.73 o 
   0   9   0     1021.86      949.93     18.52 o 
   1   9   0     3336.19     5162.96     93.52 o 
   2   9   0       95.73       96.90      5.02 o 
   3   9   0      561.56      565.97     13.66 o 
   4   9   0       23.44       17.77      3.37 o 
   5   9   0       11.11       10.19      3.58 o 
  -7  10   0       71.48       81.58      7.12 o 
  -6  10   0        0.16        1.56      2.54 o 
  -5  10   0       37.23       37.18      6.05 o 
  -4  10   0        2.63        3.13      2.36 o 
  -3  10   0       70.42       73.19      3.54 o 
  -2  10   0      134.45      193.24     14.36 o 
  -1  10   0      270.57      282.80      6.63 o 
   0  10   0     1131.17     1122.69     18.89 o 
   1  10   0      837.35      885.92     16.74 o 
   2  10   0       97.26       96.04      3.31 o 
   3  10   0       30.90       29.12      3.13 o 
   4  10   0       38.81       37.67      4.69 o 
  -6  11   0        2.07        2.18      2.85 o 
  -5  11   0        5.20        9.43      3.20 o 
  -4  11   0        6.64        5.62      2.81 o 
  -3  11   0        2.57        2.03      1.46 o 
  -2  11   0       94.92      193.68      9.24 o 
  -1  11   0      373.12      354.61      8.73 o 
   0  11   0       86.64       91.59      3.96 o 
   1  11   0       19.87       23.15      2.05 o 
   2  11   0        6.08        4.38      1.12 o 
   3  11   0        0.03        1.39      2.07 o 
  -6  12   0        0.17        1.80      2.58 o 
  -4  12   0       27.42       28.45      4.45 o 
  -3  12   0        0.79       -1.54      1.54 o 
  -2  12   0       77.79       71.26      3.23 o 
  -1  12   0       70.25       61.04      4.17 o 
   0  12   0        1.17        2.26      1.28 o 
   1  12   0      125.03      134.91      7.09 o 
   2  12   0       10.08       12.93      2.60 o 
   3  12   0        2.81        3.35      2.39 o 
  -4  13   0        2.90       -0.32      2.62 o 
  -3  13   0        0.00        0.21      1.62 o 
  -2  13   0       19.63       22.25      4.26 o 
  -1  13   0       42.18       46.49      3.21 o 
   0  13   0        7.86        7.69      3.68 o 
   1  13   0      329.20      344.63      9.98 o 
   2  13   0        0.20        0.95      2.63 o 
  -4  14   0        5.65        5.68      4.58 o 
  -3  14   0       28.10       31.38      3.73 o 
  -2  14   0        6.27        9.24      1.72 o 
  -1  14   0        0.06        3.08      1.55 o 
   0  14   0       96.98       95.46      4.71 o 
   1 -15   1        2.81        4.01      1.61 o 
   2 -15   1        6.08        6.86      6.60 o 
   3 -15   1        1.39        1.22      2.25 o 
  -1 -14   1       15.62       19.40      2.44 o 
   0 -14   1       17.80       16.71      3.42 o 
   1 -14   1        0.87       -0.09      1.32 o 
   2 -14   1       34.27       32.64      2.48 o 
   3 -14   1        1.16        2.83      1.91 o 
   4 -14   1       13.90       21.29      4.22 o 
  -2 -13   1        1.98       -1.51      2.29 o 
  -1 -13   1       12.91       20.05      4.50 o 
   0 -13   1        0.59        1.11      1.27 o 
   1 -13   1       44.07       41.00      3.18 o 
   2 -13   1       17.95       20.80      1.80 o 
   3 -13   1       43.38       35.08      2.94 o 
   4 -13   1        0.01        1.10      3.10 o 
   5 -13   1        1.44       16.30      4.33 o 
  -3 -12   1        2.55        2.09      2.14 o 
  -2 -12   1        4.74        4.43      1.29 o 
  -1 -12   1        1.29        1.44      1.46 o 
   0 -12   1        3.74        7.47      1.64 o 
   1 -12   1        8.41        8.81      1.39 o 
   2 -12   1      193.07      230.05      5.43 o 
   3 -12   1       14.03        9.54      2.24 o 
   4 -12   1        2.63        3.71      3.08 o 
   5 -12   1        0.00        8.19      3.33 o 
   6 -12   1       16.04       11.28      3.77 o 
  -4 -11   1        1.29        4.92      3.26 o 
  -3 -11   1       32.46       37.47      3.55 o 
  -2 -11   1       12.95       13.24      2.58 o 
  -1 -11   1       42.13       48.81      3.01 o 
   0 -11   1      267.47      255.21      6.86 o 
   1 -11   1       76.65       82.87      3.33 o 
   2 -11   1       54.87       67.21      6.35 o 
   3 -11   1        8.10        6.16      1.88 o 
   4 -11   1       19.70       20.22      4.97 o 
   5 -11   1        4.08        3.69      2.69 o 
   6 -11   1       23.15       27.58      4.28 o 
  -4 -10   1       18.99       20.95      3.90 o 
  -3 -10   1      127.55      133.42      6.66 o 
  -2 -10   1       92.86       89.00      5.42 o 
  -1 -10   1       14.23       12.59      2.02 o 
   0 -10   1      253.11      237.49      5.12 o 
   1 -10   1       56.72       59.32      2.51 o 
   2 -10   1       54.86       46.45      1.92 o 
   3 -10   1        0.04        0.22      1.16 o 
   4 -10   1       65.26       72.36      8.98 o 
   5 -10   1        0.04       -1.63      2.12 o 
   6 -10   1      117.38      110.66      7.01 o 
   7 -10   1        3.96        6.10      2.88 o 
  -5  -9   1       44.66       43.51      4.87 o 
  -4  -9   1       14.35       16.49      3.29 o 
  -3  -9   1        4.63        4.00      1.78 o 
  -2  -9   1      116.61      115.93      3.44 o 
  -1  -9   1        2.27      406.55     20.55 o 
   0  -9   1      240.56      220.05      6.59 o 
   1  -9   1        3.83        1.60      0.66 o 
   2  -9   1      158.41      150.00      3.54 o 
   3  -9   1        2.13        2.74      1.25 o 
   4  -9   1       45.27       45.11      7.11 o 
   5  -9   1      170.00      175.76     18.01 o 
   6  -9   1      188.15      169.42      8.02 o 
   7  -9   1        3.36        1.62      2.36 o 
  -5  -8   1       39.40       37.29      4.37 o 
  -4  -8   1       43.14       54.00      4.50 o 
  -3  -8   1      450.42      414.02     12.77 o 
  -2  -8   1        2.11        3.96      0.75 o 
  -1  -8   1       11.81       12.29      1.19 o 
   0  -8   1        1.66        1.40      0.63 o 
   1  -8   1       15.86       18.53      1.14 o 
   2  -8   1        8.73        9.96      1.03 o 
   3  -8   1      117.35      122.43      4.04 o 
   4  -8   1       24.58       26.39      2.74 o 
   5  -8   1        5.68        8.70      2.39 o 
   6  -8   1      326.09      298.98     11.06 o 
   7  -8   1        7.22        7.63      2.54 o 
  -6  -7   1      110.38      113.58      6.73 o 
  -5  -7   1      378.24      378.21     12.28 o 
  -4  -7   1       21.61       27.35      3.28 o 
  -3  -7   1      102.11      102.43      3.96 o 
  -2  -7   1        3.01        1.44      0.92 o 
  -1  -7   1       25.50       30.35      1.35 o 
   0  -7   1        1.38        0.17      0.53 o 
   1  -7   1       26.17       37.87      1.41 o 
   2  -7   1       72.68       71.86      2.37 o 
   3  -7   1        0.36        0.19      0.98 o 
   4  -7   1       67.66       69.12      3.17 o 
   5  -7   1       30.00       25.92      5.65 o 
   6  -7   1        7.39        6.21      2.02 o 
   7  -7   1        0.29        3.61      2.06 o 
  -6  -6   1       91.76       98.39      7.94 o 
  -5  -6   1      280.10      280.22      9.72 o 
  -4  -6   1        6.51        6.79      2.00 o 
  -3  -6   1      237.28      241.01      6.43 o 
  -2  -6   1       30.00       31.41      1.74 o 
  -1  -6   1        0.89        0.28      0.59 o 
   0  -6   1      601.86      640.52     11.68 o 
   1  -6   1        0.08       -0.06      0.48 o 
   2  -6   1        8.84       10.03      0.97 o 
   3  -6   1       56.09       63.24      2.59 o 
   4  -6   1       85.11       86.25      2.74 o 
   5  -6   1        2.42        1.72      1.16 o 
   6  -6   1        4.53        8.06      1.90 o 
   7  -6   1        3.73        5.05      1.89 o 
  -6  -5   1       60.42       58.55      6.09 o 
  -5  -5   1       13.21       14.82      2.49 o 
  -4  -5   1       15.44       15.55      2.34 o 
  -3  -5   1        2.57        2.63      1.29 o 
  -2  -5   1        0.02        0.73      0.72 o 
  -1  -5   1       58.92       59.85      1.66 o 
   0  -5   1      611.73      572.64     10.35 o 
   1  -5   1      196.18      203.00      3.27 o 
   2  -5   1        0.66        0.90      0.72 o 
   3  -5   1       32.46       53.47      4.18 o 
   4  -5   1       23.84       24.79      1.40 o 
   5  -5   1       24.54       24.75      1.49 o 
   6  -5   1      112.28      110.56      4.12 o 
   7  -5   1        4.66        8.09      2.56 o 
  -7  -4   1        0.37       12.26      3.12 o 
  -6  -4   1        7.77        5.88      2.26 o 
  -5  -4   1       44.48       41.03      3.29 o 
  -4  -4   1       19.30       23.78      2.09 o 
  -3  -4   1      150.08      136.73      4.29 o 
  -2  -4   1        4.84        6.49      1.07 o 
  -1  -4   1       13.37        6.95      0.61 o 
   0  -4   1      350.67      324.94      5.24 o 
   1  -4   1        0.05       -0.27      0.32 o 
   2  -4   1      203.95      198.71      4.01 o 
   3  -4   1      161.01      161.70      3.45 o 
   4  -4   1       38.34       38.05      1.52 o 
   5  -4   1       78.52       80.43      2.84 o 
   6  -4   1        9.72       14.04      1.37 o 
  -7  -3   1       14.38       15.53      2.86 o 
  -6  -3   1      127.64      132.84      6.74 o 
  -5  -3   1       91.79       88.91      4.69 o 
  -4  -3   1        0.21        1.08      0.99 o 
  -3  -3   1      587.72      581.25     12.36 o 
  -2  -3   1        6.88        6.07      0.89 o 
  -1  -3   1       81.19       76.12      1.72 o 
   0  -3   1      706.31      679.32      9.96 o 
   1  -3   1      313.62      271.26      4.90 o 
   2  -3   1      680.48      675.02     12.21 o 
   3  -3   1     1029.98     1110.22     19.06 o 
   4  -3   1        0.11        1.03      0.81 o 
   5  -3   1       16.35       18.22      3.32 o 
  -7  -2   1       92.74       83.52      4.54 o 
  -6  -2   1        4.05        7.24      1.86 o 
  -5  -2   1        0.49        0.88      0.95 o 
  -4  -2   1       76.65       89.38      2.39 o 
  -3  -2   1      102.78       90.78      2.21 o 
  -2  -2   1      160.47      152.60      3.32 o 
  -1  -2   1       49.96       56.08      1.67 o 
   0  -2   1      521.63      446.01      6.55 o 
   1  -2   1     6252.24     6039.47    100.33 o 
   2  -2   1      942.66      940.35     18.10 o 
   3  -2   1      188.22      204.90      8.07 o 
   4  -2   1       73.68       73.46      3.24 o 
   5  -2   1       21.90       19.77      2.28 o 
   6  -2   1       25.68       30.02      1.98 o 
   7  -2   1        1.29        3.18      2.09 o 
  -7  -1   1       10.06       11.66      2.18 o 
  -6  -1   1       99.47       95.49      3.65 o 
  -5  -1   1      109.98      109.99      2.90 o 
  -4  -1   1       32.80       37.42      1.69 o 
  -3  -1   1     1235.12     1263.41     28.01 o 
  -2  -1   1      358.38      356.87      6.47 o 
  -1  -1   1     1237.27     1180.85     20.01 o 
   0  -1   1      342.03       99.29      4.31 o 
   1  -1   1      118.06      109.38      2.14 o 
   2  -1   1      764.74      759.74     21.19 o 
   3  -1   1      593.67      618.17     18.40 o 
   4  -1   1       12.89       11.33      0.82 o 
   5  -1   1       27.40       32.79      2.05 o 
   6  -1   1        3.31        3.82      1.20 o 
   7  -1   1       78.93       71.23      3.69 o 
  -7   0   1        3.87        3.35      2.83 o 
  -6   0   1        0.49        5.40      3.05 o 
  -5   0   1        0.09       -0.44      1.88 o 
  -4   0   1      132.07      154.92      7.37 o 
  -3   0   1      662.71      961.67    139.78 o 
  -2   0   1     1702.74     1699.79     67.80 o 
  -1   0   1        6.17       -2.41      2.41 o 
   0   0   1      296.74      163.18      6.84 o 
   1   0   1     5143.60     4983.03     70.88 o 
   2   0   1       63.85       70.09      1.82 o 
   3   0   1      476.04      493.20      8.22 o 
   4   0   1       11.23       10.00      0.95 o 
   5   0   1       61.36       62.38      2.23 o 
   6   0   1      446.67      423.92     11.83 o 
   7   0   1       63.47       58.81      3.79 o 
  -7   1   1       17.13       21.88      6.64 o 
  -5   1   1      488.87      494.69     18.27 o 
  -4   1   1      458.85      457.82     22.57 o 
  -3   1   1        4.27        2.46      2.03 o 
  -2   1   1     1489.97     1471.12     41.85 o 
  -1   1   1      885.34      832.61     12.08 o 
   0   1   1      358.48       72.31      1.58 o 
   1   1   1      151.01      134.81      2.74 o 
   2   1   1       76.33       66.21      1.76 o 
   3   1   1        0.05        2.03      0.92 o 
   4   1   1      143.07      144.46      3.67 o 
   5   1   1       50.61       53.25      2.88 o 
   6   1   1       14.90       19.07      2.41 o 
   7   1   1      132.60      133.25      5.71 o 
  -7   2   1        4.99       -0.46      4.43 o 
  -6   2   1       67.23      531.86     27.72 o 
  -5   2   1      171.89      167.56     11.99 o 
  -4   2   1      578.25      592.38     27.85 o 
  -3   2   1      352.65      430.36     15.53 o 
  -2   2   1     1317.58     1293.84     22.32 o 
  -1   2   1      214.03      209.53      3.33 o 
   0   2   1      756.65      699.52     11.92 o 
   1   2   1      123.25      118.40      2.46 o 
   2   2   1      168.95      173.94      3.67 o 
   3   2   1       11.09        7.45      1.06 o 
   4   2   1       30.32       33.13      3.62 o 
   5   2   1        0.26        1.51      1.54 o 
   6   2   1      192.39      175.72      6.66 o 
   7   2   1        2.49        4.37      2.34 o 
  -7   3   1        5.25        2.00      4.69 o 
  -6   3   1      220.79      268.71     23.56 o 
  -5   3   1      705.20      691.13     33.15 o 
  -4   3   1      881.08      894.03     28.18 o 
  -3   3   1      760.97      779.73     12.73 o 
  -2   3   1      741.44      701.13     11.53 o 
  -1   3   1       64.28       63.68      1.75 o 
   0   3   1      657.76      592.43      8.92 o 
   1   3   1      811.26      779.33     11.51 o 
   2   3   1        1.70        2.68      0.82 o 
   3   3   1      199.97      207.94      5.09 o 
   4   3   1      118.23      116.95      4.83 o 
   5   3   1        2.24        3.29      2.03 o 
   6   3   1        6.55        9.38      2.45 o 
   7   3   1        0.05        2.80      2.43 o 
  -7   4   1        1.08        9.45      5.56 o 
  -6   4   1      587.49      714.16     35.61 o 
  -5   4   1       16.57       18.67      1.56 o 
  -4   4   1       84.22       78.49      2.22 o 
  -3   4   1      321.49      349.54     17.23 o 
  -2   4   1        5.22        6.02      0.84 o 
  -1   4   1       10.69       10.81      0.65 o 
   0   4   1       99.60       83.36      2.43 o 
   1   4   1       28.48       36.55      1.27 o 
   2   4   1      162.21      162.89      3.49 o 
   3   4   1        5.04        6.98      1.73 o 
   4   4   1       31.01       39.37      3.74 o 
   5   4   1        2.06        1.77      1.84 o 
   6   4   1        2.84        2.98      2.38 o 
  -7   5   1        5.42        4.18      2.46 o 
  -6   5   1       76.56       71.70      2.98 o 
  -5   5   1        1.21        2.09      0.92 o 
  -4   5   1       43.47       49.29      1.98 o 
  -3   5   1      247.16      256.90      5.90 o 
  -2   5   1      281.14      278.79      4.72 o 
  -1   5   1        0.21        0.12      0.45 o 
   0   5   1      232.14      229.13      5.34 o 
   1   5   1       43.04       50.37      1.74 o 
   2   5   1       54.49       47.39      1.94 o 
   3   5   1       53.54       63.85      3.86 o 
   4   5   1        2.69        3.52      1.74 o 
   5   5   1       39.00       35.60      4.13 o 
   6   5   1        0.04       -1.69      2.20 o 
  -7   6   1        0.52        2.75      1.86 o 
  -5   6   1      240.50      227.10      7.41 o 
  -4   6   1        8.94        7.20      1.30 o 
  -3   6   1       39.70       40.88      2.25 o 
  -2   6   1      335.67      328.58      5.58 o 
  -1   6   1       10.16        6.63      0.71 o 
   0   6   1       57.31       52.78      1.86 o 
   1   6   1       19.19       20.63      2.05 o 
   2   6   1        4.26        3.84      1.07 o 
   3   6   1       92.69       86.98      3.85 o 
   4   6   1       58.24       45.89      3.91 o 
   5   6   1       13.91        5.61      2.73 o 
   6   6   1        4.72        2.82      2.79 o 
  -7   7   1      148.48      132.87      6.33 o 
  -6   7   1       12.36       18.36      4.37 o 
  -5   7   1        0.12        1.90      1.81 o 
  -4   7   1       23.19       27.82      2.73 o 
  -3   7   1      140.59      156.39      3.96 o 
  -2   7   1       52.38       43.14      1.32 o 
  -1   7   1        7.43       10.93      0.97 o 
   0   7   1        1.34        3.69      0.76 o 
   1   7   1       62.13       58.53      2.04 o 
   2   7   1       96.21       97.24      2.88 o 
   3   7   1      247.54      250.11      8.56 o 
   4   7   1       62.94       64.40      4.77 o 
   5   7   1       62.61       67.88      5.30 o 
  -7   8   1       31.11       33.03      3.87 o 
  -6   8   1        1.91        1.61      2.21 o 
  -5   8   1      161.38      149.14      7.28 o 
  -4   8   1       21.68       16.62      2.45 o 
  -3   8   1       67.75       61.44      2.95 o 
  -2   8   1      122.21      124.24      5.39 o 
  -1   8   1        8.81        6.92      1.01 o 
   0   8   1      294.94      268.69     12.72 o 
   1   8   1      654.59      634.44     11.36 o 
   2   8   1       41.69       44.23      2.00 o 
   3   8   1       17.01       11.62      2.20 o 
   4   8   1      218.99      224.19      9.00 o 
   5   8   1        0.47        1.82      2.97 o 
  -7   9   1      286.52      265.32      8.98 o 
  -6   9   1        0.10        0.06      2.35 o 
  -5   9   1        0.75        1.75      2.24 o 
  -4   9   1        0.18        1.92      2.20 o 
  -3   9   1        0.49        1.41      1.18 o 
  -2   9   1      275.33      299.38      8.60 o 
  -1   9   1        8.19        8.15      1.19 o 
   0   9   1      104.99      106.19      4.31 o 
   1   9   1       20.47       17.43      1.69 o 
   2   9   1      133.75      126.94      3.90 o 
   3   9   1        0.15        1.98      2.07 o 
   4   9   1       10.44        9.93      3.31 o 
  -6  10   1       22.47       24.51      4.48 o 
  -5  10   1        9.01        6.36      2.27 o 
  -4  10   1      157.27      162.00      7.08 o 
  -3  10   1       30.95       32.48      2.48 o 
  -2  10   1      346.91      560.27     12.21 o 
  -1  10   1       79.36       65.86      2.83 o 
   0  10   1        0.36       -1.01      1.01 o 
   1  10   1       57.83       56.37      2.88 o 
   2  10   1        1.45        2.30      1.73 o 
   3  10   1        0.59        1.06      1.92 o 
   4  10   1        6.01        7.54      3.30 o 
  -6  11   1        2.42        0.69      2.44 o 
  -5  11   1       51.17       59.56      6.43 o 
  -4  11   1      106.04      103.99      7.40 o 
  -3  11   1       14.64       15.81      2.35 o 
  -2  11   1       98.58      156.05      4.77 o 
  -1  11   1       76.90       75.92      4.35 o 
   0  11   1        1.96        2.80      1.25 o 
   1  11   1        2.12        2.86      1.70 o 
   2  11   1        6.48        6.75      2.22 o 
   3  11   1       57.76       51.58      4.17 o 
  -5  12   1       38.83       46.46      4.92 o 
  -4  12   1      181.92      178.17     14.66 o 
  -3  12   1       30.24       32.90      3.46 o 
  -2  12   1      117.53      123.23      4.03 o 
  -1  12   1        0.24        1.63      1.25 o 
   0  12   1       51.85       56.25      4.07 o 
   1  12   1        7.87        9.03      4.07 o 
   2  12   1       18.72       16.30      4.14 o 
  -5  13   1       25.13      119.37     13.45 o 
  -4  13   1       22.43       22.22      7.97 o 
  -3  13   1        0.00        0.79      1.89 o 
  -2  13   1       33.76       35.62      2.41 o 
  -1  13   1        6.51        4.71      1.57 o 
   0  13   1       43.77       51.31      3.56 o 
   1  13   1        6.15       11.33      2.28 o 
  -3  14   1       45.17       42.48      5.18 o 
  -2  14   1       25.60       28.13      2.46 o 
  -1  14   1       12.35       13.94      5.06 o 
   0 -15   2      158.54      183.12      6.62 o 
   1 -15   2       27.24       22.80      2.59 o 
   2 -15   2       41.37       40.64      3.88 o 
   3 -15   2       26.97       28.21      3.41 o 
  -1 -14   2        9.53        8.48      1.83 o 
   0 -14   2        9.11        8.11      1.82 o 
   1 -14   2        1.47        2.63      1.43 o 
   2 -14   2       39.20       46.07      2.46 o 
   3 -14   2      189.34      176.67      7.42 o 
   4 -14   2        3.67        3.12      3.51 o 
   5 -14   2        0.32       30.05      5.23 o 
  -2 -13   2       54.77       58.51      6.86 o 
  -1 -13   2       26.39       27.58      2.46 o 
   0 -13   2        0.55        3.41      1.30 o 
   1 -13   2       15.03       18.61      2.15 o 
   2 -13   2       37.07       32.69      2.12 o 
   3 -13   2       10.88        9.95      2.16 o 
   4 -13   2       24.42       26.39      5.09 o 
   5 -13   2        3.36        4.77      3.19 o 
  -3 -12   2        6.31        4.50      2.57 o 
  -2 -12   2       37.88       40.85      3.70 o 
  -1 -12   2      121.15      118.28      5.30 o 
   0 -12   2       19.89       24.35      2.27 o 
   1 -12   2       13.92       12.64      1.58 o 
   2 -12   2       33.93      166.78      6.30 o 
   3 -12   2       78.67       72.76      4.35 o 
   4 -12   2        0.69        3.94      2.88 o 
   5 -12   2        2.53        2.75      2.68 o 
   6 -12   2        3.71        4.82      3.91 o 
  -4 -11   2       23.83       17.66      4.04 o 
  -3 -11   2       21.16       25.10      3.05 o 
  -2 -11   2       37.47       40.35      2.41 o 
  -1 -11   2      135.63      144.06      4.31 o 
   0 -11   2       25.67       21.36      1.77 o 
   1 -11   2       68.39       60.51      2.63 o 
   2 -11   2       26.22       29.90      2.40 o 
   3 -11   2       63.10       61.40      3.31 o 
   4 -11   2       20.03       17.48      3.64 o 
   5 -11   2       36.59       40.93      4.77 o 
   6 -11   2       19.04       17.55      3.71 o 
  -5 -10   2       42.17       38.38      5.38 o 
  -4 -10   2       22.80       17.98      3.55 o 
  -3 -10   2      263.15      270.34      9.68 o 
  -2 -10   2      970.93      959.89     17.80 o 
  -1 -10   2       88.87      313.78     10.51 o 
   0 -10   2      119.85      124.40      3.74 o 
   1 -10   2      140.67      130.90      3.57 o 
   2 -10   2        6.66        4.55      1.08 o 
   3 -10   2        5.21        4.74      1.93 o 
   4 -10   2        0.19        0.20      2.06 o 
   5 -10   2        0.00        1.20      2.24 o 
   6 -10   2       14.60       18.73      3.48 o 
   7 -10   2       51.70       52.29      5.01 o 
  -5  -9   2      137.49      146.98      7.68 o 
  -4  -9   2      324.91      337.70     15.70 o 
  -3  -9   2      955.87      968.37     20.73 o 
  -2  -9   2      493.38      495.97      9.92 o 
  -1  -9   2        9.11        7.77      0.99 o 
   0  -9   2       14.12       14.87      1.46 o 
   1  -9   2       90.50      100.31      3.53 o 
   2  -9   2       29.09       29.13      1.26 o 
   3  -9   2      112.20      114.45      4.05 o 
   4  -9   2       34.90       34.39      3.74 o 
   5  -9   2       25.34       26.39      3.46 o 
   6  -9   2       80.63      106.33      8.61 o 
   7  -9   2        0.38        2.93      2.37 o 
  -5  -8   2      532.44      549.53     16.36 o 
  -4  -8   2      144.74      155.39      6.90 o 
  -3  -8   2       38.29       40.53      3.11 o 
  -2  -8   2        2.34        2.03      1.21 o 
  -1  -8   2       19.41       23.16      1.29 o 
   0  -8   2       78.54       72.36      4.91 o 
   1  -8   2        1.79        1.29      0.67 o 
   2  -8   2      125.40      128.43      3.26 o 
   3  -8   2      291.17      326.54      6.73 o 
   4  -8   2       51.39       50.61      3.56 o 
   5  -8   2        3.14        0.97      1.80 o 
   6  -8   2        0.30        2.70      2.05 o 
   7  -8   2       35.07       33.97      4.26 o 
  -6  -7   2       22.82       23.52      3.77 o 
  -5  -7   2      276.84      276.31      9.92 o 
  -4  -7   2        0.38       12.09      2.85 o 
  -3  -7   2        0.54       -0.31      1.10 o 
  -2  -7   2       22.95       21.09      1.44 o 
  -1  -7   2       19.80       28.33      1.65 o 
   0  -7   2      336.71      374.94      7.41 o 
   1  -7   2     2613.84     2754.22     36.89 o 
   2  -7   2      638.33      671.17     10.80 o 
   3  -7   2      139.42      149.89      4.40 o 
   4  -7   2       10.96       11.43      1.99 o 
   5  -7   2        3.22        5.66      1.92 o 
   6  -7   2       43.72       24.47      2.80 o 
   7  -7   2        4.72        3.19      2.14 o 
  -6  -6   2       44.91       40.77      4.16 o 
  -5  -6   2       27.40       28.49      4.47 o 
  -4  -6   2        2.80        1.41      1.60 o 
  -3  -6   2        3.14        1.90      1.02 o 
  -2  -6   2      292.21      256.51      5.37 o 
  -1  -6   2     1119.36     1187.50     16.46 o 
   0  -6   2       19.49       23.86      1.50 o 
   1  -6   2     5021.51     5075.55     62.85 o 
   2  -6   2      418.78      441.48      6.88 o 
   3  -6   2       46.71       82.91      6.10 o 
   4  -6   2       66.81       61.83      2.33 o 
   5  -6   2       33.99       37.28      2.29 o 
   6  -6   2       46.92       36.80      9.55 o 
   7  -6   2       25.58       26.93      2.90 o 
  -7  -5   2       78.92      111.62     12.38 o 
  -6  -5   2       17.03       21.83      3.99 o 
  -5  -5   2       46.57       47.41      3.62 o 
  -4  -5   2        3.22        0.93      1.44 o 
  -3  -5   2        9.60        9.66      3.60 o 
  -2  -5   2        6.62        7.93      0.97 o 
  -1  -5   2     2109.11     2118.82     28.23 o 
   0  -5   2       15.57       24.73      1.15 o 
   1  -5   2       72.77       74.19      1.71 o 
   2  -5   2      219.76      221.70      4.60 o 
   3  -5   2       32.56       32.84      1.77 o 
   4  -5   2      213.87      222.39      5.01 o 
   5  -5   2        5.38        4.88      0.99 o 
   6  -5   2       17.76       19.69      3.22 o 
   7  -5   2       11.47       12.74      3.07 o 
  -7  -4   2       57.03       64.74      4.65 o 
  -6  -4   2       80.31       87.78      4.89 o 
  -5  -4   2       23.38       29.51      3.35 o 
  -4  -4   2      127.31      129.51      4.33 o 
  -3  -4   2       72.63       79.41      3.09 o 
  -2  -4   2      316.60      291.82      6.18 o 
  -1  -4   2      368.20      348.97      5.25 o 
   0  -4   2      332.24      330.32      5.28 o 
   1  -4   2       22.65       21.93      0.77 o 
   2  -4   2      132.43      128.62      2.95 o 
   3  -4   2      326.17      332.64      7.47 o 
   4  -4   2       86.41       90.98      2.40 o 
   5  -4   2       24.79       26.57      1.43 o 
   6  -4   2       19.74       16.41      1.90 o 
   7  -4   2       76.49       79.94      5.92 o 
  -7  -3   2        1.01        1.71      2.01 o 
  -6  -3   2       76.49       72.97      4.00 o 
  -5  -3   2      345.44      365.89      8.82 o 
  -4  -3   2      163.17      164.06      4.14 o 
  -3  -3   2        2.48        1.75      0.92 o 
  -2  -3   2      475.49      421.42      8.04 o 
  -1  -3   2        2.76        2.73      0.59 o 
   0  -3   2      123.09      120.71      2.21 o 
   1  -3   2       10.86        9.67      0.74 o 
   2  -3   2      931.06      875.11     14.15 o 
   3  -3   2      931.49     1035.05     16.59 o 
   4  -3   2       50.45       54.53      1.73 o 
   5  -3   2        8.52       11.37      0.98 o 
   6  -3   2       16.46       31.15      5.22 o 
   7  -3   2       26.32       19.24      3.51 o 
  -7  -2   2      164.53      166.33      6.28 o 
  -6  -2   2        3.75        3.78      1.45 o 
  -5  -2   2        7.00        8.83      2.85 o 
  -4  -2   2        2.68        3.94      0.86 o 
  -3  -2   2       98.77      106.71      3.43 o 
  -2  -2   2      181.71      169.01      3.58 o 
  -1  -2   2     2012.24     1861.89     35.32 o 
   0  -2   2      803.46      360.97     15.14 o 
   1  -2   2      504.90      455.84      8.24 o 
   2  -2   2       48.52       39.25      1.41 o 
   3  -2   2      360.44      408.75      6.58 o 
   4  -2   2      630.54      666.13     10.39 o 
   5  -2   2        0.03        1.14      0.76 o 
   6  -2   2        0.15        2.12      1.37 o 
   7  -2   2       37.14       32.98      7.30 o 
  -7  -1   2        0.81        3.94      2.60 o 
  -6  -1   2      138.10      140.79      4.46 o 
  -5  -1   2       20.27       25.98      2.58 o 
  -4  -1   2       84.90       79.74      5.09 o 
  -2  -1   2     2967.76     3085.99     57.69 o 
  -1  -1   2     3836.58     3795.40     58.47 o 
   0  -1   2     2511.70     2472.86     40.34 o 
   1  -1   2      286.06      266.68      4.61 o 
   2  -1   2     1191.52     1166.47     20.18 o 
   3  -1   2       13.68       17.21      4.38 o 
   4  -1   2        9.14       10.43      0.97 o 
   5  -1   2        0.58        0.61      0.81 o 
   6  -1   2        2.68        4.77      1.64 o 
   7  -1   2        8.52        8.51      2.42 o 
  -7   0   2        1.76        3.15      5.20 o 
  -6   0   2       40.25       45.25      6.28 o 
  -5   0   2       24.61       19.59      3.48 o 
  -4   0   2     1128.65     1190.93     50.55 o 
  -3   0   2       50.68       53.58      2.59 o 
  -2   0   2    25283.82    25036.36    420.79 o 
  -1   0   2     5808.15     5562.80     74.25 o 
   0   0   2     1041.74      945.83     15.66 o 
   1   0   2      295.11      271.73      4.48 o 
   2   0   2        5.59        5.15      0.78 o 
   3   0   2        0.05        0.25      0.67 o 
   4   0   2       90.81       96.93      2.72 o 
   5   0   2       59.20       54.95      3.22 o 
   6   0   2        1.12        3.73      1.84 o 
   7   0   2      151.32      147.16     10.89 o 
  -8   1   2        3.27        3.02      6.48 o 
  -7   1   2       13.49        7.79      5.69 o 
  -6   1   2       13.41       17.47      4.02 o 
  -5   1   2        0.64        1.33      2.97 o 
  -4   1   2     5130.89     5366.23    210.81 o 
  -3   1   2       43.55       48.63      4.71 o 
  -2   1   2     4151.48     4162.34     78.84 o 
  -1   1   2     1237.66     1162.92     18.23 o 
   0   1   2      503.35      462.82      8.11 o 
   1   1   2      108.90      103.91      2.01 o 
   2   1   2      279.97      290.43      5.41 o 
   3   1   2       76.22       87.03      3.04 o 
   4   1   2      196.08      193.80      4.90 o 
   5   1   2       60.27       65.12      3.67 o 
   6   1   2        0.38        3.78      1.94 o 
   7   1   2        8.10        8.26      2.92 o 
  -8   2   2        0.88        1.12      6.13 o 
  -7   2   2       10.15       10.25      5.61 o 
  -6   2   2      458.52      468.02     18.13 o 
  -5   2   2        7.87        8.36      3.79 o 
  -4   2   2     2113.44     2163.96     87.98 o 
  -3   2   2      714.85      765.09     12.39 o 
  -2   2   2      252.44      244.74      4.50 o 
  -1   2   2       74.58       71.74      1.57 o 
   0   2   2        9.74        9.87      0.95 o 
   1   2   2       30.78       36.83      1.02 o 
   2   2   2     1615.05     1731.88     27.54 o 
   3   2   2       38.65       42.49      2.52 o 
   4   2   2      501.93      493.14     11.34 o 
   5   2   2        6.20        8.66      2.03 o 
   6   2   2        9.92       11.23      2.44 o 
   7   2   2        4.02        4.12      2.47 o 
  -8   3   2        0.15       -4.28      6.30 o 
  -7   3   2      133.84      127.21     13.14 o 
  -6   3   2      333.31      372.88     21.47 o 
  -5   3   2       38.48       31.95      5.69 o 
  -4   3   2      234.09      230.73      4.49 o 
  -3   3   2        4.62        2.60      1.15 o 
  -2   3   2       85.28       85.11      2.31 o 
  -1   3   2      656.43      614.41      8.26 o 
   0   3   2      545.11      521.56     11.70 o 
   1   3   2     2047.10     2044.31     28.96 o 
   2   3   2     3410.33     3629.78     47.85 o 
   3   3   2        6.10        6.96      1.93 o 
   4   3   2       99.21      101.74      4.75 o 
   5   3   2        2.27        2.86      1.86 o 
   6   3   2       63.69       67.02      4.61 o 
  -6   4   2       60.52       64.15      2.92 o 
  -5   4   2        6.50        5.70      1.00 o 
  -4   4   2       95.96       96.21      2.64 o 
  -3   4   2       64.02       60.24      4.98 o 
  -2   4   2      167.11      159.88      3.92 o 
  -1   4   2      540.08      527.37      7.37 o 
   0   4   2     1641.19     1606.28     30.28 o 
   1   4   2       11.32        9.95      0.97 o 
   2   4   2      202.40      198.69      4.17 o 
   3   4   2       15.53       17.65      2.31 o 
   4   4   2       14.95       14.32      2.39 o 
   5   4   2       12.12       11.53      2.52 o 
   6   4   2       16.27       10.23      3.36 o 
  -7   5   2       16.86       22.44      3.38 o 
  -6   5   2      355.73      357.65     11.45 o 
  -5   5   2       10.18       10.68      1.41 o 
  -4   5   2       19.48       20.58      1.50 o 
  -3   5   2       11.97       14.82      1.69 o 
  -2   5   2       70.97       71.42      2.09 o 
  -1   5   2      347.26      337.21      7.10 o 
   0   5   2      161.45      170.20      3.97 o 
   1   5   2      328.74      361.53      6.74 o 
   2   5   2       15.41       18.75      1.46 o 
   3   5   2        5.32        6.02      1.90 o 
   4   5   2       26.15       32.93      3.35 o 
   5   5   2        2.42        1.26      2.20 o 
   6   5   2       13.65       11.60      3.18 o 
  -7   6   2        0.06       -0.15      1.86 o 
  -6   6   2      139.31      204.07      9.08 o 
  -5   6   2      176.49      172.00      6.18 o 
  -4   6   2      449.27      434.42      8.55 o 
  -3   6   2       53.80       54.52      1.88 o 
  -2   6   2       72.90       67.76      2.20 o 
  -1   6   2       32.37       28.75      1.84 o 
   0   6   2        7.71        8.43      1.53 o 
   1   6   2        0.54        2.07      0.92 o 
   2   6   2      149.09      144.48      4.78 o 
   3   6   2       13.55       12.87      1.92 o 
   4   6   2       29.14      146.75      6.62 o 
   5   6   2       12.19        8.67      2.82 o 
  -7   7   2      167.54      150.93      7.03 o 
  -6   7   2      125.97      178.02      7.77 o 
  -5   7   2      186.46      190.18      6.73 o 
  -4   7   2       23.27       26.64      2.39 o 
  -3   7   2        8.73        7.71      1.18 o 
  -2   7   2        0.47        0.67      0.57 o 
  -1   7   2        2.44        1.23      0.69 o 
   0   7   2       16.71       12.51      1.47 o 
   1   7   2       56.94       52.78      2.17 o 
   2   7   2       93.39       93.48      2.91 o 
   3   7   2        0.78       -1.38      1.38 o 
   4   7   2      202.22      246.56      9.43 o 
   5   7   2       41.43       44.90      5.90 o 
  -7   8   2      317.48      284.91     14.25 o 
  -6   8   2        4.39        6.98      2.25 o 
  -5   8   2       51.53       50.18      3.80 o 
  -4   8   2       44.10       41.65      3.45 o 
  -3   8   2        3.92        2.04      1.29 o 
  -2   8   2       12.47       15.19      2.41 o 
  -1   8   2       43.99       45.50      2.12 o 
   0   8   2      256.84      223.39      6.18 o 
   1   8   2      370.77      408.37      8.71 o 
   2   8   2        0.27       -0.71      0.71 o 
   3   8   2        9.67        9.15      2.11 o 
   4   8   2      127.94      157.58      7.65 o 
  -7   9   2       17.70       15.89      5.75 o 
  -6   9   2       44.83       42.31      4.84 o 
  -5   9   2        3.13        4.47      2.23 o 
  -4   9   2       39.56       47.77      4.87 o 
  -3   9   2       36.92       33.34      3.39 o 
  -2   9   2      177.89      228.80      5.87 o 
  -1   9   2     2904.29     2893.48     48.93 o 
   0   9   2       84.41       78.92      2.98 o 
   1   9   2      162.54      160.75      4.64 o 
   2   9   2        0.39        0.03      0.81 o 
   3   9   2        0.30       -0.08      1.87 o 
   4   9   2       14.27        9.17      3.41 o 
  -6  10   2        0.10       -0.24      2.60 o 
  -5  10   2       15.11       15.34      5.43 o 
  -4  10   2      158.22      144.96     11.94 o 
  -3  10   2      539.54      537.63     14.74 o 
  -2  10   2      207.81      250.77      6.10 o 
  -1  10   2      794.48      785.27     15.20 o 
   0  10   2      301.49      290.21      8.44 o 
   1  10   2       89.31       92.97      3.59 o 
   2  10   2       27.89       27.51      3.64 o 
   3  10   2       19.04       14.37      2.98 o 
  -6  11   2       33.14       39.89      8.07 o 
  -5  11   2      112.15      151.90     13.07 o 
  -4  11   2       94.33      105.76     11.43 o 
  -3  11   2      811.20      817.09     23.50 o 
  -2  11   2       47.28       51.05      2.71 o 
  -1  11   2        5.46        3.04      2.48 o 
   0  11   2        2.58        1.75      1.33 o 
   1  11   2       38.94       43.91      3.05 o 
   2  11   2        5.27        5.32      4.86 o 
  -5  12   2       56.22       91.53     16.85 o 
  -4  12   2        7.15        7.58      3.79 o 
  -3  12   2      152.05      155.19      6.15 o 
  -2  12   2       12.35       12.66      1.69 o 
  -1  12   2       29.53       23.12      2.53 o 
   0  12   2       16.06       13.14      3.02 o 
   1  12   2        7.18        4.11      1.63 o 
  -4  13   2        3.06        6.03      4.02 o 
  -3  13   2        6.86        4.58      2.07 o 
  -2  13   2        3.78        4.56      1.56 o 
  -1  13   2       95.61       91.25      4.40 o 
   0  13   2      131.82      144.17      5.84 o 
  -1 -15   3        2.28        2.84      1.58 o 
   0 -15   3       36.01       33.47      3.00 o 
   1 -15   3        2.47        1.35      1.36 o 
   2 -15   3       16.48       18.40      2.02 o 
   3 -15   3        2.12        1.65      2.21 o 
   4 -15   3        4.23        1.85      3.66 o 
  -2 -14   3       33.30       41.64      4.75 o 
  -1 -14   3        8.44        9.68      2.75 o 
   0 -14   3       11.80       13.40      1.97 o 
   1 -14   3       27.64       22.84      2.35 o 
   2 -14   3      110.77      121.05      3.97 o 
   3 -14   3        0.23       -1.52      1.69 o 
   4 -14   3       12.94       11.99      4.07 o 
   5 -14   3       24.44       27.52      5.37 o 
  -3 -13   3       12.23        7.11      2.60 o 
  -2 -13   3        3.55        4.18      1.39 o 
  -1 -13   3      133.00      113.64      4.60 o 
   0 -13   3       28.10       27.29      2.43 o 
   1 -13   3       52.54       47.56      3.97 o 
   2 -13   3        0.00      286.33     26.10 o 
   3 -13   3       19.23       17.55      2.81 o 
   4 -13   3       36.76       26.63      4.80 o 
   5 -13   3       18.79       14.36      3.95 o 
  -4 -12   3        9.47       10.39      3.64 o 
  -3 -12   3        0.00        4.62      2.09 o 
  -2 -12   3       82.48       82.98      3.21 o 
  -1 -12   3       18.79       19.25      2.11 o 
   0 -12   3        3.65        2.82      1.22 o 
   1 -12   3       11.29        8.37      1.39 o 
   2 -12   3        9.36        9.18      1.43 o 
   3 -12   3       47.77       49.04      3.62 o 
   4 -12   3        2.14        3.11      2.65 o 
   5 -12   3       65.55       67.74      6.17 o 
   6 -12   3        0.94        1.37      2.65 o 
  -4 -11   3       14.41       11.66      3.40 o 
  -3 -11   3        3.70        2.95      2.02 o 
  -2 -11   3      217.08      232.64      5.80 o 
  -1 -11   3      236.11      223.66      5.71 o 
   0 -11   3       20.73       16.76      1.95 o 
   1 -11   3       21.23       14.03      1.37 o 
   2 -11   3       13.16       14.53      2.51 o 
   3 -11   3        6.15        3.92      1.46 o 
   4 -11   3       73.21       79.94      6.37 o 
   5 -11   3       19.55       18.10      3.67 o 
   6 -11   3       54.93       55.58      5.33 o 
  -5 -10   3       29.06       30.56      4.47 o 
  -4 -10   3      194.99      198.90      8.49 o 
  -3 -10   3       37.86       34.79      3.07 o 
  -2 -10   3       49.42       48.58      3.16 o 
  -1 -10   3       78.59       74.97      2.63 o 
   0 -10   3      166.83      166.91      3.98 o 
   1 -10   3       24.33       16.37      1.22 o 
   2 -10   3        0.65        1.73      1.10 o 
   3 -10   3       70.16       64.40      3.96 o 
   4 -10   3        5.65        2.38      3.45 o 
   5 -10   3      141.06      127.75      7.04 o 
   6 -10   3       17.49       25.12      9.04 o 
   7 -10   3        3.72        2.03      2.75 o 
  -5  -9   3       86.93      107.62      6.64 o 
  -4  -9   3       79.48       80.59      5.43 o 
  -3  -9   3        8.82        9.16      1.94 o 
  -2  -9   3      287.65      269.25      5.60 o 
  -1  -9   3       57.62       56.55      3.31 o 
   0  -9   3        1.38        1.11      0.65 o 
   1  -9   3       18.10       18.27      1.17 o 
   2  -9   3       53.52       58.60      2.73 o 
   3  -9   3      178.30      178.13      5.33 o 
   4  -9   3      235.39      241.49     13.54 o 
   5  -9   3        6.64        6.32      2.30 o 
   6  -9   3       32.33       45.50      9.90 o 
   7  -9   3       13.76       10.13      3.02 o 
  -6  -8   3       15.87       19.95      3.75 o 
  -5  -8   3      179.39      180.11     11.74 o 
  -4  -8   3        0.28       13.01      2.58 o 
  -3  -8   3       92.04       81.15      6.11 o 
  -2  -8   3       69.09       69.74      2.16 o 
  -1  -8   3      108.36      103.87      2.67 o 
   0  -8   3       11.10        8.93      0.85 o 
   1  -8   3       68.10       80.83      2.29 o 
   2  -8   3      126.81      135.00      3.04 o 
   3  -8   3        0.16        1.21      0.85 o 
   4  -8   3      276.29      265.70      8.67 o 
   5  -8   3       57.45       56.68      4.34 o 
   7  -8   3       30.06       25.95      3.43 o 
  -6  -7   3        6.08        4.76      2.77 o 
  -5  -7   3      146.79      142.09      6.51 o 
  -4  -7   3       21.13       22.13      4.20 o 
  -3  -7   3       39.04       41.56      4.86 o 
  -2  -7   3      108.04      105.01      3.10 o 
  -1  -7   3      233.78      247.99      4.65 o 
   0  -7   3      359.67      344.54      6.86 o 
   1  -7   3       37.37       38.96      1.34 o 
   2  -7   3      311.49      363.50      6.00 o 
   3  -7   3      259.68      302.64     10.29 o 
   4  -7   3        1.94        3.03      1.20 o 
   5  -7   3      106.74       95.50      5.00 o 
   6  -7   3       76.96       67.61      8.07 o 
   7  -7   3       53.33       52.07      5.96 o 
  -6  -6   3        0.01        1.01      2.29 o 
  -5  -6   3        0.15        0.65      1.85 o 
  -4  -6   3      108.40      115.31      5.22 o 
  -3  -6   3       42.25       47.77      2.26 o 
  -2  -6   3       34.75       41.27      1.75 o 
  -1  -6   3        4.02        3.24      0.60 o 
   0  -6   3      248.77      246.35      5.05 o 
   1  -6   3       10.72        8.56      0.69 o 
   2  -6   3        6.35        6.56      0.84 o 
   4  -6   3       19.65       19.53      2.12 o 
   5  -6   3       44.68       44.30      3.86 o 
   6  -6   3       84.99       99.59      9.51 o 
   7  -6   3        6.89        6.17      2.73 o 
  -7  -5   3       75.95       83.21      5.41 o 
  -6  -5   3        7.70        8.63      3.03 o 
  -5  -5   3       14.97       19.27      3.62 o 
  -4  -5   3        0.60        0.15      1.38 o 
  -3  -5   3        0.04        1.43      1.14 o 
  -2  -5   3       57.20       52.23      2.16 o 
  -1  -5   3      993.46      978.78     13.55 o 
   0  -5   3      403.13      402.68      7.48 o 
   1  -5   3       47.01       45.42      1.19 o 
   2  -5   3       24.16       23.35      1.43 o 
   3  -5   3      401.96      399.73      8.34 o 
   4  -5   3       61.66       59.86      2.08 o 
   5  -5   3       21.81       33.54      2.03 o 
   6  -5   3       11.27        9.90      2.46 o 
   7  -5   3        0.12        1.19      1.87 o 
  -7  -4   3       38.88       42.92      3.91 o 
  -6  -4   3       30.64       29.65      3.16 o 
  -5  -4   3        6.32        7.59      2.69 o 
  -4  -4   3       14.76       16.26      1.77 o 
  -3  -4   3      115.39      114.78      3.75 o 
  -2  -4   3       10.93       12.32      1.22 o 
  -1  -4   3       87.87       85.45      1.78 o 
   0  -4   3     1024.38      980.39     15.38 o 
   1  -4   3      263.44      226.98      3.40 o 
   2  -4   3      234.54      243.42      4.84 o 
   3  -4   3      778.38      894.80     18.12 o 
   4  -4   3       22.40       24.61      1.39 o 
   5  -4   3       48.20       56.32      2.58 o 
   6  -4   3        4.40        4.79      2.94 o 
   7  -4   3       64.01       57.58      4.96 o 
  -7  -3   3       10.78       11.65      2.43 o 
  -6  -3   3        3.66        2.43      2.52 o 
  -5  -3   3       60.80       58.70      2.80 o 
  -4  -3   3        6.72        6.43      1.07 o 
  -3  -3   3      164.17      170.38      4.56 o 
  -2  -3   3      299.27      280.19      5.73 o 
  -1  -3   3     1612.56     1481.30     19.66 o 
   1  -3   3       33.44       32.86      1.27 o 
   2  -3   3       35.65       48.73      1.49 o 
   3  -3   3       28.66       28.02      1.46 o 
   4  -3   3        0.77        3.12      0.76 o 
   5  -3   3       23.92       28.45      1.65 o 
   6  -3   3      137.17      162.91      7.54 o 
   7  -3   3       59.29       53.87      4.01 o 
  -7  -2   3        8.39        8.19      2.12 o 
  -6  -2   3      115.69      129.42      4.54 o 
  -5  -2   3       13.65       12.89      1.19 o 
  -4  -2   3      188.18      175.06      3.99 o 
  -3  -2   3        8.76       10.45      2.03 o 
  -2  -2   3       61.08       64.91      1.88 o 
  -1  -2   3     2155.31     2192.79     36.06 o 
   0  -2   3     1898.67     2008.84     36.34 o 
   1  -2   3       19.09       19.50      0.90 o 
   2  -2   3      264.14      283.65      5.12 o 
   3  -2   3        6.81      262.69     12.30 o 
   4  -2   3        5.77        5.83      0.93 o 
   5  -2   3       64.46       57.83      2.29 o 
   6  -2   3        8.93        8.90      1.91 o 
   7  -2   3       45.49       53.05      4.11 o 
  -7  -1   3       51.20       54.56      4.28 o 
  -6  -1   3      109.14      108.35      3.72 o 
  -5  -1   3       17.22       21.87      1.69 o 
  -4  -1   3      326.07      327.35      7.00 o 
  -2  -1   3     1368.25     1364.82     19.80 o 
  -1  -1   3       15.90       16.95      0.84 o 
   0  -1   3     2026.63     2028.51     33.34 o 
   1  -1   3       54.73       56.21      1.47 o 
   2  -1   3       17.64       19.93      1.13 o 
   3  -1   3      334.73      371.80     16.32 o 
   4  -1   3       33.38       30.26      1.77 o 
   5  -1   3        0.99        1.53      1.13 o 
   6  -1   3       93.38       94.10      4.51 o 
   7  -1   3       12.39       12.45      3.48 o 
  -8   0   3        5.08        4.13      6.48 o 
  -7   0   3       92.23       86.80     11.27 o 
  -6   0   3      182.78      193.48     16.18 o 
  -5   0   3      230.48      243.40     14.35 o 
  -4   0   3      860.56      875.05     25.80 o 
  -3   0   3      115.14      147.25      2.85 o 
  -2   0   3     1878.44     1871.01     26.97 o 
  -1   0   3     2633.58     2568.66     34.08 o 
   0   0   3      377.77      338.28      7.67 o 
   1   0   3       59.59       55.24      1.78 o 
   2   0   3       81.76       79.62      2.06 o 
   3   0   3        0.03        1.25      0.78 o 
   4   0   3      429.40      424.81      8.77 o 
   5   0   3      178.54      163.76      5.89 o 
   6   0   3       97.35       98.05      4.77 o 
   7   0   3        1.79        2.19      2.65 o 
  -8   1   3       12.26        7.20      7.15 o 
  -7   1   3      150.51      148.09     13.74 o 
  -6   1   3      790.25      839.15     28.42 o 
  -5   1   3       19.72       18.63      2.10 o 
  -4   1   3      238.46      242.01      5.41 o 
  -3   1   3      623.43      798.76     12.02 o 
  -2   1   3      439.89      420.17      6.67 o 
  -1   1   3      786.14      732.27     10.07 o 
   0   1   3     1111.60     1043.01     26.10 o 
   1   1   3       67.14       74.07      1.58 o 
   2   1   3      267.54      290.29      5.28 o 
   3   1   3       45.75       67.38      2.57 o 
   4   1   3       33.16       34.89      2.33 o 
   5   1   3      268.81      257.00      8.24 o 
   6   1   3       82.76       76.17      4.54 o 
   7   1   3        0.03        6.11      5.71 o 
  -8   2   3       36.03       43.07     10.04 o 
  -7   2   3       29.55       29.98      8.22 o 
  -6   2   3      329.83      309.17     18.48 o 
  -5   2   3      165.68      165.99      5.05 o 
  -4   2   3      565.38      595.12     10.21 o 
  -3   2   3       96.40      103.18      7.12 o 
  -2   2   3      258.29      246.78      4.75 o 
  -1   2   3      107.07      102.77      1.95 o 
   0   2   3        8.04        7.74      0.80 o 
   1   2   3     1020.77     1020.51     13.19 o 
   2   2   3       74.96       89.18      2.34 o 
   3   2   3       31.75       29.54      2.17 o 
   4   2   3      101.85       94.40      4.45 o 
   5   2   3        0.89        2.35      1.71 o 
   6   2   3       34.77       34.49      4.44 o 
  -8   3   3       53.68       55.24     10.91 o 
  -6   3   3      980.67     1005.73     30.62 o 
  -5   3   3       39.87       44.78      1.61 o 
  -4   3   3      195.17      191.78      4.58 o 
  -3   3   3      140.95      156.10      4.82 o 
  -2   3   3       75.08       78.13      2.28 o 
  -1   3   3     1444.51     1394.29     18.89 o 
   0   3   3        6.00        4.77      0.69 o 
   1   3   3        1.41        2.48      0.62 o 
   2   3   3      162.02      186.00      3.61 o 
   3   3   3       34.41       38.17      2.99 o 
   4   3   3       67.93       67.51      4.08 o 
   5   3   3       51.44       54.47      4.07 o 
   6   3   3        2.27        6.13      2.62 o 
  -8   4   3      138.89      114.13      6.66 o 
  -7   4   3       61.57       55.01      4.61 o 
  -6   4   3      111.06      108.81      4.41 o 
  -5   4   3        0.88        1.37      0.92 o 
  -4   4   3       41.02       43.56      2.26 o 
  -3   4   3        4.71        2.15      1.14 o 
  -2   4   3        9.36       10.57      0.93 o 
  -1   4   3        0.18       -0.01      0.84 o 
   0   4   3       27.86       26.19      2.11 o 
   1   4   3       17.43       19.16      1.17 o 
   2   4   3       14.86       11.64      1.29 o 
   3   4   3       23.17       21.06      2.56 o 
   4   4   3        0.64        1.33      1.78 o 
   5   4   3       19.97       24.50      3.30 o 
   6   4   3       14.22       14.70      3.18 o 
  -7   5   3       59.65       57.98      5.77 o 
  -6   5   3      141.67      154.60      7.40 o 
  -5   5   3        1.49       -0.27      1.24 o 
  -4   5   3       17.03       17.35      1.88 o 
  -3   5   3        2.97        3.70      1.10 o 
  -2   5   3      167.47      151.31      3.24 o 
  -1   5   3      121.27      129.38      2.95 o 
   0   5   3       61.55       68.78      2.33 o 
   1   5   3       20.86       17.89      1.63 o 
   2   5   3       50.76       40.86      3.50 o 
   3   5   3       15.05       21.30      2.15 o 
   4   5   3        3.85       19.49      3.16 o 
   5   5   3        0.01       -0.89      2.35 o 
  -7   6   3       27.44       23.73      4.41 o 
  -6   6   3       15.60       12.71      3.71 o 
  -5   6   3        6.10        3.37      2.22 o 
  -4   6   3       73.66       86.83      4.56 o 
  -3   6   3        1.68        1.63      0.87 o 
  -2   6   3       23.71       27.99      1.20 o 
  -1   6   3        5.48        5.32      0.84 o 
   0   6   3      192.15      181.94      4.21 o 
   1   6   3       72.91       82.14      2.65 o 
   2   6   3       21.13       15.02      2.16 o 
   3   6   3        0.16       -0.38      1.50 o 
   4   6   3       17.44       20.96      3.99 o 
   5   6   3       36.45       35.61      5.57 o 
  -7   7   3        0.95        2.23      3.31 o 
  -6   7   3       18.73       20.65      4.69 o 
  -5   7   3       35.20       28.13      5.18 o 
  -4   7   3        0.31        1.33      1.92 o 
  -3   7   3      119.80      114.66      4.06 o 
  -2   7   3        0.31        2.73      0.75 o 
  -1   7   3        1.72        0.93      0.78 o 
   0   7   3      170.18      161.96      7.65 o 
   1   7   3        0.09       11.92      5.03 o 
   2   7   3       16.19       13.30      1.20 o 
   3   7   3        2.85        2.63      1.78 o 
   4   7   3       33.97       44.70      4.66 o 
  -7   8   3        0.98        1.67      2.51 o 
  -6   8   3       49.72       50.96      7.02 o 
  -5   8   3       12.83       12.17      4.56 o 
  -4   8   3       36.28       45.30      4.64 o 
  -3   8   3       10.71        9.09      1.66 o 
  -2   8   3        0.58        2.82      1.28 o 
  -1   8   3      232.55      211.55      5.55 o 
   0   8   3       23.15       18.93      1.72 o 
   1   8   3      230.24      227.10      6.71 o 
   2   8   3      139.00      131.94      3.92 o 
   3   8   3        5.98        7.20      2.41 o 
   4   8   3       15.82       22.33      4.16 o 
  -6   9   3       15.33        5.15      2.97 o 
  -5   9   3        3.34        2.90      2.50 o 
  -4   9   3      296.65      294.82     12.46 o 
  -3   9   3       21.76       19.49      2.60 o 
  -2   9   3      136.06      168.58      4.62 o 
  -1   9   3       33.01       29.45      2.15 o 
   0   9   3      319.67      310.55      8.80 o 
   1   9   3       18.87       21.04      2.48 o 
   2   9   3       31.27       29.36      2.52 o 
   3   9   3        5.69        1.77      2.03 o 
  -6  10   3      266.65      248.10     11.61 o 
  -5  10   3       84.13       92.68      7.15 o 
  -4  10   3      223.93      257.30     11.92 o 
  -3  10   3       26.04       28.41      4.50 o 
  -2  10   3       85.03      206.07      5.47 o 
  -1  10   3        9.66       12.09      2.30 o 
   0  10   3       40.83       44.78      3.07 o 
   1  10   3      110.75      112.45      4.65 o 
   2  10   3       14.74       14.30      2.65 o 
   3  10   3        5.31        9.28      2.62 o 
  -5  11   3        7.15       16.39      4.43 o 
  -4  11   3       35.86       32.60      5.56 o 
  -3  11   3      106.76      117.47      5.30 o 
  -2  11   3       24.55       29.09      3.01 o 
  -1  11   3       14.28       12.25      1.99 o 
   0  11   3        4.33        4.62      1.53 o 
   1  11   3       14.07       19.20      2.52 o 
   2  11   3        3.68        6.00      4.16 o 
  -5  12   3      165.61      184.08     11.14 o 
  -4  12   3       18.15       17.40      5.00 o 
  -3  12   3       43.02       48.29      3.96 o 
  -2  12   3       25.73       22.71      2.36 o 
  -1  12   3        0.32        0.81      1.42 o 
   0  12   3       52.69       64.60      4.43 o 
   1  12   3        0.69        2.02      1.59 o 
  -3  13   3       18.05       18.02      3.06 o 
  -2  13   3        4.60        3.14      1.71 o 
  -1  13   3       21.76       20.35      3.07 o 
   1 -16   4       18.74       16.84      2.33 o 
   2 -16   4       26.76       18.78      4.07 o 
  -1 -15   4       48.78       36.82      7.02 o 
   0 -15   4        3.08        2.25      1.51 o 
   1 -15   4        1.92        0.37      1.34 o 
   2 -15   4        1.58        3.35      1.43 o 
   3 -15   4        5.88        1.48      2.23 o 
   4 -15   4       69.98       73.98      7.90 o 
  -2 -14   4        7.91        6.27      3.41 o 
  -1 -14   4        8.27       10.88      1.86 o 
   0 -14   4        0.19       -0.54      1.16 o 
   1 -14   4       42.42       33.98      3.68 o 
   2 -14   4        0.24        1.94      1.71 o 
   3 -14   4        5.98        1.13      1.83 o 
   4 -14   4       81.12       78.07      7.42 o 
   5 -14   4        4.98       18.24      5.97 o 
  -3 -13   4       21.28       14.68      3.62 o 
  -2 -13   4        4.22        4.67      1.21 o 
  -1 -13   4       46.95       47.70      4.74 o 
   0 -13   4        8.63        6.36      1.74 o 
   1 -13   4        0.04        2.71      1.09 o 
   2 -13   4      238.90      194.25      5.10 o 
   3 -13   4       37.13       28.88      3.21 o 
   4 -13   4       65.34       64.96      6.45 o 
   5 -13   4       43.30       51.11      6.33 o 
  -4 -12   4       16.79       18.27      4.88 o 
  -3 -12   4       72.88       75.85      4.50 o 
  -2 -12   4        2.31        0.97      1.01 o 
  -1 -12   4        6.72        5.86      1.26 o 
   0 -12   4       13.92       14.61      1.82 o 
   1 -12   4       18.01       11.02      1.43 o 
   2 -12   4       46.09       43.47      2.20 o 
   3 -12   4       13.67       14.00      2.43 o 
   4 -12   4        8.51       11.19      3.51 o 
   5 -12   4       19.20       11.18      6.25 o 
   6 -12   4        1.12       -1.18      2.43 o 
  -4 -11   4      151.31      170.57      8.09 o 
  -3 -11   4        9.05       12.23      2.74 o 
  -2 -11   4       36.75       39.90      2.28 o 
  -1 -11   4        2.19       20.18      3.45 o 
   0 -11   4      101.06       91.77      3.20 o 
   1 -11   4        2.18        1.48      0.85 o 
   2 -11   4       48.99       38.39      1.92 o 
   3 -11   4       45.56       51.79      3.41 o 
   4 -11   4       49.16       46.26      5.07 o 
   5 -11   4      111.65      113.05      7.40 o 
   6 -11   4       85.62      100.92      7.06 o 
  -5 -10   4      156.76      149.70      7.88 o 
  -4 -10   4      335.65      321.31     11.32 o 
  -3 -10   4      141.35      125.08      5.65 o 
  -2 -10   4        7.99        6.37      1.06 o 
  -1 -10   4       75.00       88.59      5.30 o 
   0 -10   4       17.35       17.79      1.23 o 
   1 -10   4       71.76       75.70      2.26 o 
   2 -10   4        0.02        0.47      0.61 o 
   3 -10   4      106.22      102.67      4.06 o 
   4 -10   4       17.90       22.05      3.80 o 
   5 -10   4       94.55       97.38      6.47 o 
   6 -10   4      132.21      126.78      7.25 o 
  -5  -9   4       41.33       42.17      4.54 o 
  -4  -9   4      206.66      222.23      8.66 o 
  -3  -9   4        0.44        0.54      1.24 o 
  -2  -9   4        2.38        1.25      0.69 o 
  -1  -9   4      106.59      111.93      3.12 o 
   0  -9   4        3.57        5.13      0.82 o 
   1  -9   4       15.71       13.13      1.04 o 
   2  -9   4        2.06        1.99      0.78 o 
   3  -9   4       19.13       15.16      1.86 o 
   4  -9   4      256.38      233.04      9.66 o 
   5  -9   4        0.46        3.11      2.14 o 
   6  -9   4        0.06        5.92      2.44 o 
   7  -9   4       82.03       81.52      5.84 o 
  -6  -8   4      227.16      259.11     10.10 o 
  -5  -8   4        0.47        2.84      2.20 o 
  -4  -8   4       28.74       25.34      3.19 o 
  -3  -8   4        7.29        7.39      1.37 o 
  -2  -8   4        9.01        6.99      0.75 o 
  -1  -8   4        1.83        1.02      0.64 o 
   0  -8   4       54.41       41.66      2.30 o 
   1  -8   4       29.76       37.28      1.57 o 
   2  -8   4       28.52       27.45      1.57 o 
   3  -8   4       13.16       14.11      1.37 o 
   4  -8   4        0.80        0.06      1.47 o 
   5  -8   4       79.50       86.44      5.28 o 
   6  -8   4       37.46       30.96      3.63 o 
   7  -8   4        2.29        2.22      2.37 o 
  -6  -7   4        4.70        2.39      2.40 o 
  -5  -7   4       28.57       25.14      3.33 o 
  -4  -7   4        2.87        3.48      2.53 o 
  -3  -7   4      107.40      117.31      3.59 o 
  -2  -7   4      263.08      266.65      5.22 o 
  -1  -7   4      797.59      908.80     13.85 o 
   0  -7   4     2327.97     2420.87     40.95 o 
   1  -7   4        3.49        7.35      0.84 o 
   2  -7   4       47.15       42.31      1.51 o 
   3  -7   4      158.89      167.69      6.96 o 
   4  -7   4       11.44       12.32      2.03 o 
   5  -7   4        0.04       -1.48      1.48 o 
   6  -7   4       75.44       85.22      5.03 o 
   7  -7   4       31.58       25.82      6.25 o 
  -6  -6   4        3.09        2.37      2.34 o 
  -5  -6   4       32.73       30.88      3.23 o 
  -4  -6   4        5.44        8.23      2.05 o 
  -3  -6   4      727.53      770.97     12.20 o 
  -2  -6   4      304.48      313.75      5.71 o 
  -1  -6   4     1663.98     1756.92     23.76 o 
   0  -6   4      167.78      193.69      7.36 o 
   1  -6   4       35.28       43.45      1.26 o 
   2  -6   4       43.79       45.40      2.16 o 
   3  -6   4       59.41       65.66      2.73 o 
   4  -6   4        7.23        4.58      1.31 o 
   5  -6   4      198.23      179.69     11.76 o 
   6  -6   4       14.73       13.66      6.80 o 
   7  -6   4       84.76       76.36     11.17 o 
  -7  -5   4        5.96        6.71      2.69 o 
  -6  -5   4       23.20       20.06      3.14 o 
  -5  -5   4        5.04        6.19      1.96 o 
  -4  -5   4      151.89      156.80      5.11 o 
  -3  -5   4      331.56      357.11      8.70 o 
  -2  -5   4      167.39      179.62      3.58 o 
  -1  -5   4       21.78       27.51      1.07 o 
   0  -5   4      359.06      368.50     14.76 o 
   1  -5   4      102.24      100.53      1.99 o 
   2  -5   4       71.52       75.82      2.62 o 
   3  -5   4      150.87      150.31      4.49 o 
   4  -5   4       14.32       10.59      1.33 o 
   5  -5   4      100.15      119.84      4.65 o 
   6  -5   4      158.74      156.72      6.81 o 
   7  -5   4       40.13       33.44      3.54 o 
  -7  -4   4        2.85        4.95      2.41 o 
  -6  -4   4        5.93        5.01      2.05 o 
  -5  -4   4      590.31      593.05     15.62 o 
  -4  -4   4        3.25        3.43      1.04 o 
  -3  -4   4      491.35      466.84     10.48 o 
  -2  -4   4      402.05      421.96      7.58 o 
  -1  -4   4        1.47        1.16      0.38 o 
   0  -4   4      266.93      329.32      7.49 o 
   1  -4   4      124.00      110.05      2.18 o 
   2  -4   4       31.52       32.81      1.69 o 
   3  -4   4     1494.45     1642.88     28.90 o 
   4  -4   4        5.86        6.37      0.95 o 
   5  -4   4      279.07      280.73      8.22 o 
   6  -4   4       24.42       31.80      8.90 o 
   7  -4   4        0.03        1.18      2.16 o 
  -7  -3   4       17.03       21.78      5.98 o 
  -6  -3   4       76.24       89.84      5.79 o 
  -5  -3   4       40.40       42.55      2.26 o 
  -4  -3   4       38.22       34.11      1.79 o 
  -3  -3   4       62.52       53.72      2.06 o 
  -2  -3   4        6.44        5.90      0.95 o 
  -1  -3   4       20.50       21.18      0.74 o 
   0  -3   4      949.20      909.92     17.11 o 
   1  -3   4      331.97      306.82      4.99 o 
   2  -3   4      531.34      566.98      9.04 o 
   3  -3   4      271.52      329.57      6.36 o 
   4  -3   4       13.81       11.58      1.30 o 
   5  -3   4       56.56       50.88      2.67 o 
   6  -3   4        2.79        3.24      1.98 o 
   7  -3   4        0.17        4.28      2.35 o 
  -7  -2   4       13.10       12.38      3.37 o 
  -6  -2   4        6.63        5.79      1.63 o 
  -5  -2   4        5.82        6.22      1.01 o 
  -4  -2   4        4.40        5.05      1.07 o 
  -3  -2   4      339.47      375.29      7.24 o 
  -2  -2   4      366.27      351.88      6.18 o 
  -1  -2   4      373.73      383.63      5.50 o 
   0  -2   4     2630.49     2595.35     42.71 o 
   1  -2   4      166.81      147.73      2.56 o 
   2  -2   4      435.45      444.99      7.81 o 
   3  -2   4      228.40      251.65      5.53 o 
   4  -2   4       15.28       13.00      1.37 o 
   5  -2   4        4.26        4.41      1.39 o 
   6  -2   4       29.03       27.33      3.28 o 
   7  -2   4       57.55       49.41      9.98 o 
  -7  -1   4       46.75       39.98      3.79 o 
  -6  -1   4       51.97       50.09      2.31 o 
  -5  -1   4      521.08      498.88      8.83 o 
  -4  -1   4      238.53      267.43      5.42 o 
  -3  -1   4      547.22      576.17     10.58 o 
  -2  -1   4       56.11       49.51      1.26 o 
  -1  -1   4      139.12      148.10      2.59 o 
   0  -1   4      894.21      849.53     18.43 o 
   1  -1   4       68.06       65.07      1.43 o 
   2  -1   4        8.57        7.92      0.87 o 
   3  -1   4      126.75      160.59      6.34 o 
   4  -1   4        7.05        7.97      1.42 o 
   5  -1   4        1.84        4.62      1.72 o 
   6  -1   4       50.49       47.96      4.33 o 
   7  -1   4       48.44       43.11      4.56 o 
  -8   0   4       17.86       27.13      9.15 o 
  -7   0   4       43.05       49.04      9.48 o 
  -6   0   4      265.53      300.94      7.46 o 
  -5   0   4       48.82       54.83      1.85 o 
  -4   0   4     2128.91     2185.46     33.98 o 
  -3   0   4     1157.58     1242.21     19.93 o 
  -2   0   4       53.91       51.62      1.38 o 
  -1   0   4        1.01        0.94      0.41 o 
   0   0   4      344.25      399.29     15.00 o 
   1   0   4       34.34       33.41      1.07 o 
   2   0   4        0.81        0.93      0.79 o 
   3   0   4       38.03       32.69      2.06 o 
   4   0   4       66.02       58.64      2.97 o 
   5   0   4      191.94      192.40      6.80 o 
   6   0   4       18.82       19.07      2.80 o 
  -8   1   4      201.52      178.96     16.53 o 
  -7   1   4       12.83        8.66      6.64 o 
  -6   1   4     1338.31     1288.61     29.27 o 
  -5   1   4      859.13      851.25     15.32 o 
  -4   1   4      392.15      422.84      6.98 o 
  -3   1   4      373.37      379.47      6.88 o 
  -2   1   4       52.53       54.18      1.60 o 
  -1   1   4        4.41        3.22      0.58 o 
   0   1   4      598.90      579.12     13.25 o 
   1   1   4       17.80       28.44      1.11 o 
   2   1   4        0.41        1.18      0.63 o 
   3   1   4       55.71       57.92      2.86 o 
   4   1   4       10.00        9.79      2.46 o 
   5   1   4        8.50        8.47      2.99 o 
   6   1   4      118.48      128.69      5.98 o 
  -8   2   4       48.47       41.48     10.02 o 
  -7   2   4       44.19       39.20      3.51 o 
  -6   2   4      639.18      624.64     13.23 o 
  -5   2   4       80.49       92.82      2.47 o 
  -4   2   4        8.16       10.09      0.99 o 
  -3   2   4       20.20        7.14      1.75 o 
  -2   2   4      311.80      326.93      5.75 o 
  -1   2   4       12.76       17.46      0.99 o 
   0   2   4     1355.76     1288.44     48.82 o 
   1   2   4      748.48      797.12     10.69 o 
   2   2   4      132.48      141.60      3.35 o 
   3   2   4        3.93        3.82      1.59 o 
   4   2   4        9.51       10.58      2.11 o 
   5   2   4        2.63        1.78      1.85 o 
   6   2   4       21.27       25.75      3.50 o 
  -8   3   4       89.25       76.48     12.81 o 
  -7   3   4        1.09        0.59      2.23 o 
  -6   3   4       77.03       72.35      3.92 o 
  -5   3   4        6.75        6.34      1.07 o 
  -4   3   4       35.64       34.39      1.61 o 
  -3   3   4      308.38      295.18      6.50 o 
  -2   3   4      667.99      662.46     10.40 o 
  -1   3   4        6.56        8.72      0.80 o 
   0   3   4     5081.19     5139.60     77.54 o 
   1   3   4       24.81       30.86      1.44 o 
   2   3   4       11.53       16.74      1.46 o 
   3   3   4        4.15        2.79      1.56 o 
   4   3   4       32.24       30.28      3.16 o 
   5   3   4        3.20        3.24      2.21 o 
   6   3   4       24.05       20.64      3.48 o 
  -7   4   4        0.55       -0.31      1.73 o 
  -6   4   4       33.67       21.91      2.30 o 
  -5   4   4       35.24       40.97      2.32 o 
  -4   4   4        3.79        3.77      1.10 o 
  -3   4   4        0.34        0.38      1.00 o 
  -2   4   4      829.21      870.46     13.51 o 
  -1   4   4       67.13       75.92      3.05 o 
   0   4   4       27.11       22.97      1.66 o 
   1   4   4       11.02       12.00      1.07 o 
   2   4   4       63.53       60.75      2.92 o 
   3   4   4      139.67      135.45      8.70 o 
   4   4   4       30.67       39.52      6.28 o 
   5   4   4        3.55        2.32      2.37 o 
  -7   5   4        2.08        5.20      2.09 o 
  -6   5   4        0.90        7.66      2.00 o 
  -5   5   4      148.00      142.38      5.09 o 
  -4   5   4      421.02      413.72     10.26 o 
  -3   5   4        3.57        3.16      0.93 o 
  -2   5   4      903.44      890.87     12.89 o 
  -1   5   4      112.58      114.59      2.71 o 
   0   5   4       67.49       72.71      3.05 o 
   1   5   4       36.24       31.22      1.97 o 
   2   5   4        5.50        4.61      1.37 o 
   3   5   4        6.12        2.81      1.50 o 
   4   5   4       56.12       79.06     10.72 o 
   5   5   4        1.96        3.60      2.62 o 
  -7   6   4       25.25       22.01      3.32 o 
  -6   6   4       33.12       38.41      3.97 o 
  -5   6   4       96.15       96.98      4.89 o 
  -4   6   4       14.81       14.83      2.09 o 
  -3   6   4       23.03       29.13      2.01 o 
  -2   6   4       27.78       31.69      2.12 o 
  -1   6   4       20.16       22.86      1.40 o 
   0   6   4       14.51       10.39      1.50 o 
   1   6   4      125.35      143.09      4.03 o 
   2   6   4       23.25       16.61      1.79 o 
   3   6   4      162.31      137.38      5.29 o 
   4   6   4       26.48       22.79      3.60 o 
   5   6   4       22.31       19.84      3.77 o 
  -7   7   4       18.33       21.18      3.57 o 
  -6   7   4        0.00       -0.93      3.34 o 
  -5   7   4       39.93       45.25      5.77 o 
  -4   7   4        0.43        0.71      1.69 o 
  -3   7   4        6.03        7.31      1.72 o 
  -2   7   4        3.38        1.58      1.13 o 
  -1   7   4        7.27        5.27      1.14 o 
   0   7   4      114.19      113.95      5.19 o 
   1   7   4       47.33       49.61      2.45 o 
   2   7   4       10.48       10.14      1.16 o 
   3   7   4      144.98      151.98      5.84 o 
   4   7   4        7.34        8.65      3.11 o 
  -7   8   4        0.48        1.13      2.77 o 
  -6   8   4       21.31       24.32      4.05 o 
  -5   8   4        7.31        4.49      3.05 o 
  -4   8   4       86.38       88.51      6.61 o 
  -3   8   4        0.25        0.16      1.71 o 
  -2   8   4       55.95       59.01      3.48 o 
  -1   8   4       16.14       15.43      1.67 o 
   0   8   4        1.14        1.39      1.05 o 
   1   8   4        6.60        8.47      1.88 o 
   2   8   4       28.45       29.67      2.99 o 
   3   8   4       15.75        9.38      2.29 o 
  -6   9   4      103.17      117.46      7.92 o 
  -5   9   4        0.34        1.16      2.63 o 
  -4   9   4       15.78       17.66      4.08 o 
  -3   9   4      897.93      922.26     22.95 o 
  -2   9   4      200.21      207.18      5.45 o 
  -1   9   4        9.60        9.95      1.57 o 
   0   9   4        7.94       10.46      1.77 o 
   1   9   4       36.21       32.86      2.50 o 
   2   9   4        3.15        3.65      1.98 o 
   3   9   4       22.85       18.21      2.92 o 
  -6  10   4       77.03       83.79      7.27 o 
  -5  10   4      716.90      743.50     29.98 o 
  -4  10   4        5.14        2.48      3.42 o 
  -3  10   4      326.33      344.69     14.17 o 
  -2  10   4       58.69       50.16      5.75 o 
  -1  10   4       25.34       22.05      2.38 o 
   0  10   4        0.01        3.54      1.46 o 
   1  10   4       11.48       11.17      1.95 o 
   2  10   4       28.67       29.03      4.18 o 
  -5  11   4      440.96      431.90     31.39 o 
  -4  11   4       13.94       12.40      4.31 o 
  -3  11   4        0.14        1.17      1.78 o 
  -2  11   4       65.06       67.10      3.19 o 
  -1  11   4        2.60        0.82      1.95 o 
   0  11   4        5.60        5.06      2.36 o 
   1  11   4       79.22       86.48      4.39 o 
  -4  12   4        1.16        1.87      3.67 o 
  -3  12   4        5.75        4.60      2.14 o 
  -2  12   4       53.23       56.09      5.88 o 
  -1  12   4        2.95        2.72      1.63 o 
   0  12   4       72.02       87.56      4.64 o 
   0 -16   5        3.31        4.83      1.81 o 
   1 -16   5        0.06        0.48      1.52 o 
   2 -16   5       45.53       54.54      6.07 o 
   3 -16   5       26.89       22.69      3.52 o 
  -1 -15   5        0.28        1.86      1.40 o 
   0 -15   5       28.10       24.41      4.60 o 
   1 -15   5       81.68       85.13      4.52 o 
   2 -15   5        4.73        2.41      1.34 o 
   3 -15   5       53.04       43.78      4.50 o 
   4 -15   5       14.86       10.75      4.36 o 
  -2 -14   5        2.71        2.14      1.22 o 
  -1 -14   5       16.24       16.83      3.28 o 
   0 -14   5        2.12        1.40      1.20 o 
   1 -14   5        0.52        1.17      1.21 o 
   2 -14   5        5.73        5.45      1.41 o 
   3 -14   5        1.08        2.18      1.95 o 
   4 -14   5        0.20        6.29      5.61 o 
   5 -14   5       24.92       31.64      5.33 o 
  -3 -13   5      156.57      156.21      6.45 o 
  -2 -13   5        2.07        0.90      0.97 o 
  -1 -13   5       19.65       18.41      3.57 o 
   0 -13   5        0.02        1.22      1.18 o 
   1 -13   5       18.93       22.25      2.28 o 
   2 -13   5       15.80       12.11      3.20 o 
   3 -13   5      120.44      109.55      5.49 o 
   4 -13   5       11.56        9.17      5.33 o 
   5 -13   5        8.09        8.94      3.47 o 
  -4 -12   5       11.08       14.38      3.76 o 
  -3 -12   5        7.73        4.96      1.99 o 
  -2 -12   5        2.19        3.62      1.01 o 
  -1 -12   5        4.52        2.51      1.03 o 
   0 -12   5        3.62        3.33      1.05 o 
   1 -12   5        4.66        4.60      1.14 o 
   2 -12   5        5.99        5.43      1.18 o 
   3 -12   5      100.64      104.18      6.47 o 
   4 -12   5       16.29       14.23      3.69 o 
   5 -12   5       10.37       13.49      3.60 o 
   6 -12   5       30.26       28.74      5.28 o 
  -5 -11   5        0.97        1.56      2.99 o 
  -4 -11   5       56.52       55.17      5.68 o 
  -3 -11   5      280.89      278.87      8.30 o 
  -2 -11   5       19.35       23.80      2.09 o 
  -1 -11   5        3.75        0.93      0.83 o 
   0 -11   5       51.01       40.53      1.93 o 
   1 -11   5       37.77       37.40      1.91 o 
   2 -11   5      155.97      151.30      3.82 o 
   3 -11   5       15.95       14.78      2.21 o 
   4 -11   5       73.14       87.64     12.27 o 
   5 -11   5       25.96       30.58      4.42 o 
   6 -11   5        0.01        0.96      3.26 o 
  -5 -10   5        3.79        3.20      2.88 o 
  -4 -10   5       13.13       15.25      3.18 o 
  -3 -10   5      177.25      179.87      5.40 o 
  -2 -10   5       42.59       34.92      1.75 o 
  -1 -10   5        0.08        2.96      0.90 o 
   0 -10   5       33.79       36.77      2.05 o 
   1 -10   5      165.02      168.57      3.90 o 
   2 -10   5        5.85        7.28      1.05 o 
   3 -10   5      148.65      141.76      5.37 o 
   4 -10   5        2.10        1.46      3.29 o 
   5 -10   5       28.76       28.64      4.04 o 
   6 -10   5      130.08      164.26      8.41 o 
  -6  -9   5       82.94       87.03      6.37 o 
  -5  -9   5        6.95        7.88      2.82 o 
  -4  -9   5       39.23       43.73      4.09 o 
  -3  -9   5       13.42       11.13      1.64 o 
  -2  -9   5        6.27        9.03      0.95 o 
  -1  -9   5        3.32        2.99      0.82 o 
   0  -9   5        1.99        2.04      0.65 o 
   1  -9   5       41.20       39.98      1.58 o 
   2  -9   5      222.52      218.80      4.94 o 
   3  -9   5        7.78        8.93      1.48 o 
   4  -9   5        0.06        2.37      2.07 o 
   5  -9   5        4.78        4.58      2.19 o 
   6  -9   5       40.11       33.77      4.04 o 
   7  -9   5       72.20       76.82      5.90 o 
  -6  -8   5       18.74       13.10      3.14 o 
  -5  -8   5      124.51      121.91      8.22 o 
  -4  -8   5        0.58        1.77      2.09 o 
  -3  -8   5      213.64      214.32      5.53 o 
  -2  -8   5        0.14        0.82      0.53 o 
  -1  -8   5        9.77       14.11      1.10 o 
   0  -8   5      179.06      207.89      4.16 o 
   1  -8   5       43.82       43.03      1.50 o 
   2  -8   5      256.32      230.45      4.35 o 
   3  -8   5       69.62       69.04      4.07 o 
   4  -8   5        1.86        0.95      2.01 o 
   5  -8   5        3.82        3.88      2.06 o 
   6  -8   5       91.70       82.34      5.51 o 
   7  -8   5        8.43        9.86      2.96 o 
  -6  -7   5       16.61       12.54      3.13 o 
  -5  -7   5       96.04      102.69      5.62 o 
  -4  -7   5        0.55        2.82      1.82 o 
  -3  -7   5      113.91      114.65      3.52 o 
  -2  -7   5        6.66        4.77      0.59 o 
  -1  -7   5       22.99       21.70      1.12 o 
   0  -7   5      319.11      342.09     13.11 o 
   1  -7   5       47.85       54.23      1.58 o 
   2  -7   5       24.63       24.95      1.43 o 
   3  -7   5      407.21      388.04      8.75 o 
   4  -7   5        7.18        9.76      2.10 o 
   5  -7   5       77.58       82.33      5.02 o 
   6  -7   5        9.03       12.40      2.84 o 
   7  -7   5       26.21       22.54      3.58 o 
  -7  -6   5        3.49        1.57      2.59 o 
  -6  -6   5        3.10        2.58      2.48 o 
  -5  -6   5       83.62       86.30      4.98 o 
  -4  -6   5       67.35       66.64      5.02 o 
  -3  -6   5        0.54        2.01      0.76 o 
  -2  -6   5       14.21       16.81      1.17 o 
  -1  -6   5       29.49       31.13      1.68 o 
   0  -6   5        9.40        5.94      0.94 o 
   1  -6   5      468.37      440.19      6.38 o 
   2  -6   5        3.99        2.22      0.70 o 
   3  -6   5      198.03      208.06      5.97 o 
   4  -6   5      313.28      313.51      9.56 o 
   5  -6   5       29.28       42.06      3.94 o 
   6  -6   5       59.46       67.06      6.84 o 
   7  -6   5       10.62        9.70      2.73 o 
  -7  -5   5       57.81       53.81      4.48 o 
  -6  -5   5        4.56        2.24      2.14 o 
  -5  -5   5       10.06       10.41      2.18 o 
  -4  -5   5       21.09       23.19      1.86 o 
  -3  -5   5       98.01      101.33      3.77 o 
  -2  -5   5       35.95       37.86      1.44 o 
  -1  -5   5       13.15       10.51      0.71 o 
   0  -5   5       10.98        7.71      0.94 o 
   1  -5   5       29.36       30.45      1.02 o 
   2  -5   5      123.31      124.03      3.11 o 
   3  -5   5      487.26      590.14     13.11 o 
   4  -5   5       33.77       34.31      2.16 o 
   5  -5   5        8.36        9.95      2.47 o 
   6  -5   5        0.87       47.68      5.82 o 
   7  -5   5        0.69        0.53      2.30 o 
  -7  -4   5        8.50       10.90      2.66 o 
  -6  -4   5       42.06       39.91      4.75 o 
  -5  -4   5      125.68      122.17      5.13 o 
  -4  -4   5       21.92       24.74      1.70 o 
  -3  -4   5       57.95       56.51      3.40 o 
  -2  -4   5      400.15      414.49      6.80 o 
  -1  -4   5      105.87       97.16      1.95 o 
   0  -4   5       58.06       41.64      2.27 o 
   1  -4   5      128.01      133.83      2.75 o 
   2  -4   5       37.70       39.45      1.61 o 
   3  -4   5       56.54       63.51      2.12 o 
   4  -4   5      126.76      134.23      3.55 o 
   5  -4   5       53.74       66.34      7.86 o 
   6  -4   5      117.01      131.30      6.64 o 
   7  -4   5       13.55       14.27      5.38 o 
  -7  -3   5       82.68       81.83      4.58 o 
  -5  -3   5      210.04      222.08      5.50 o 
  -4  -3   5       98.16       92.44      2.41 o 
  -3  -3   5     1059.57     1159.43     20.56 o 
  -2  -3   5       88.78       72.16      2.44 o 
  -1  -3   5       17.12       17.68      0.96 o 
   0  -3   5       41.24       28.65      2.05 o 
   1  -3   5       31.89       36.38      1.26 o 
   2  -3   5       15.46       17.59      1.16 o 
   3  -3   5       58.38      254.34      9.25 o 
   4  -3   5      107.20      116.58      3.33 o 
   5  -3   5       24.69       20.59      2.89 o 
   6  -3   5        1.28        1.83      2.11 o 
   7  -3   5       21.75       19.24      4.13 o 
  -7  -2   5       29.66       23.05      2.65 o 
  -6  -2   5        9.40        8.04      1.79 o 
  -5  -2   5        8.16        9.10      1.16 o 
  -4  -2   5       96.49       98.12      2.81 o 
  -3  -2   5      704.44      720.86     13.15 o 
  -2  -2   5     1256.29     1415.42     24.64 o 
  -1  -2   5        2.59        2.37      0.48 o 
   0  -2   5       39.87       32.09      1.71 o 
   1  -2   5       78.31       81.62      1.74 o 
   2  -2   5      128.32      134.34      2.86 o 
   3  -2   5      371.45      372.63      7.87 o 
   4  -2   5       24.22       24.46      2.00 o 
   5  -2   5      110.29      108.39      4.65 o 
   6  -2   5        0.00        0.92      2.24 o 
   7  -2   5       12.06       10.25      3.23 o 
  -7  -1   5        1.72       -0.31      1.72 o 
  -6  -1   5       26.59       30.03      2.03 o 
  -5  -1   5       89.95       90.29      2.71 o 
  -4  -1   5        2.69        3.66      0.86 o 
  -3  -1   5       20.56       18.51      1.08 o 
  -2  -1   5     1575.31     1691.06     24.88 o 
  -1  -1   5       67.75       69.99      1.69 o 
   1  -1   5       92.94       87.54      1.91 o 
   2  -1   5        0.14        0.50      0.55 o 
   3  -1   5       62.13       74.43      2.76 o 
   4  -1   5       51.68       52.77      2.88 o 
   5  -1   5       17.85       16.87      2.45 o 
   6  -1   5       79.33       89.94      6.11 o 
  -8   0   5      290.05      252.78     10.37 o 
  -7   0   5        2.98        1.41      2.09 o 
  -6   0   5      388.06      367.85      9.34 o 
  -5   0   5       73.44       71.84      2.19 o 
  -4   0   5       70.24       69.97      2.11 o 
  -3   0   5     1262.13     1247.84     20.21 o 
  -2   0   5      107.42       87.11      2.23 o 
  -1   0   5       57.59       51.84      1.50 o 
   0   0   5       29.23       26.52      1.70 o 
   1   0   5      157.03      136.81      2.60 o 
   2   0   5      110.62       96.03      2.37 o 
   3   0   5      233.15      222.56      7.00 o 
   4   0   5        2.36        2.76      1.43 o 
   5   0   5       11.16        9.94      2.26 o 
   6   0   5       75.59       75.06      5.98 o 
  -8   1   5      247.65      199.10     33.74 o 
  -7   1   5       13.64       11.71      2.71 o 
  -6   1   5       16.05       19.21      1.81 o 
  -5   1   5      111.38      109.23      2.88 o 
  -4   1   5      210.91      205.43      4.09 o 
  -3   1   5      468.79      459.15      8.83 o 
  -2   1   5     1113.52     1093.80     16.33 o 
  -1   1   5        7.57        7.88      1.15 o 
   0   1   5        0.05        0.71      0.49 o 
   1   1   5      375.07      430.11      6.43 o 
   2   1   5       65.26       67.25      2.09 o 
   3   1   5      440.39      425.61     11.85 o 
   4   1   5       52.52       55.17      3.72 o 
   5   1   5        3.74        3.15      1.98 o 
   6   1   5        1.17        3.58      2.90 o 
  -8   2   5       55.71       39.06     10.11 o 
  -7   2   5        2.92        3.28      1.67 o 
  -6   2   5      126.90      121.46      8.90 o 
  -5   2   5        0.63        1.48      0.92 o 
  -4   2   5      169.55      171.33      4.06 o 
  -3   2   5      201.14      215.56      4.70 o 
  -2   2   5       17.58       18.21      1.13 o 
  -1   2   5       90.26       96.86      2.26 o 
   0   2   5       28.25       28.89      1.79 o 
   1   2   5      197.10      214.02      4.24 o 
   2   2   5        0.59        0.44      0.80 o 
   3   2   5        0.35        1.66      1.48 o 
   4   2   5       19.61       17.82      2.66 o 
   5   2   5        1.87        2.12      2.14 o 
   6   2   5       33.06       30.33      3.82 o 
  -7   3   5        1.23        1.62      1.75 o 
  -6   3   5        3.31        4.66      1.86 o 
  -5   3   5       26.67       32.41      2.31 o 
  -4   3   5       70.97       65.30      3.33 o 
  -3   3   5      240.21      258.63     10.02 o 
  -2   3   5       52.92       53.34      1.94 o 
  -1   3   5       62.80       69.08      1.95 o 
   0   3   5        0.03        0.08      0.62 o 
   1   3   5       45.58       49.09      1.85 o 
   2   3   5        2.96        4.05      1.24 o 
   3   3   5      203.60      212.92      7.68 o 
   4   3   5       57.56       50.57      4.02 o 
   5   3   5       23.32       21.06      4.86 o 
  -7   4   5       19.61       16.80      4.14 o 
  -6   4   5        2.14        4.58      2.07 o 
  -5   4   5      189.10      183.53      7.26 o 
  -4   4   5        7.55        9.04      1.48 o 
  -3   4   5       31.50       36.38      1.70 o 
  -2   4   5       21.41       23.08      1.16 o 
  -1   4   5        4.98        5.16      0.79 o 
   0   4   5       16.43       13.81      2.46 o 
   1   4   5      151.87      152.48      3.62 o 
   2   4   5        6.38        8.45      1.65 o 
   3   4   5       57.08       57.09      3.21 o 
   4   4   5      113.86      177.33      7.49 o 
   5   4   5       12.63        6.47      3.00 o 
  -7   5   5       14.69        8.89      2.65 o 
  -5   5   5        5.05        5.71      1.95 o 
  -4   5   5        8.29        8.75      1.95 o 
  -3   5   5       20.30       20.52      1.81 o 
  -2   5   5       72.03       71.86      2.12 o 
  -1   5   5        3.25        1.80      0.71 o 
   0   5   5        7.29        3.07      0.82 o 
   1   5   5       59.71       56.87      2.45 o 
   2   5   5        0.00        0.07      1.27 o 
   3   5   5        2.08        1.37      1.65 o 
   4   5   5       31.60       26.50      3.71 o 
   5   5   5        0.49        2.14      2.77 o 
  -7   6   5        0.25        1.41      2.40 o 
  -6   6   5       48.10       43.97      6.38 o 
  -5   6   5       29.36       30.11      3.15 o 
  -4   6   5      121.20      125.52     10.28 o 
  -3   6   5       11.69       14.61      1.86 o 
  -2   6   5      373.25      369.13      7.25 o 
  -1   6   5        0.83        0.50      0.84 o 
   0   6   5       72.90       67.67      4.79 o 
   1   6   5        8.56        4.48      1.14 o 
   2   6   5        4.91        1.93      1.54 o 
   3   6   5       15.14       10.50      2.24 o 
   4   6   5       65.69       60.53      5.24 o 
  -7   7   5        7.44        6.81      2.94 o 
  -6   7   5       36.58       33.63      4.37 o 
  -5   7   5        2.82        2.04      2.57 o 
  -4   7   5      154.57      146.05     10.77 o 
  -3   7   5       10.07        5.41      1.84 o 
  -2   7   5       81.32       72.62      2.80 o 
  -1   7   5       40.86       35.53      2.67 o 
   0   7   5        0.01        1.61      1.58 o 
   1   7   5        5.73        3.03      1.16 o 
   2   7   5        0.16        2.16      1.75 o 
   3   7   5        7.83        6.47      2.37 o 
   4   7   5       19.09       21.38      4.10 o 
  -6   8   5        0.00       -2.50      2.50 o 
  -5   8   5       11.71        7.55      3.16 o 
  -4   8   5       13.26       11.71      3.44 o 
  -3   8   5       64.19       66.19      5.82 o 
  -2   8   5        1.48        4.82      1.42 o 
  -1   8   5       73.82       70.72      3.05 o 
   0   8   5        5.96        3.94      1.37 o 
   1   8   5       14.09       14.41      2.10 o 
   2   8   5        6.25        4.74      2.09 o 
   3   8   5        0.91        2.93      2.12 o 
  -6   9   5       46.12       44.53      5.64 o 
  -5   9   5      160.91      172.08      9.60 o 
  -4   9   5       25.88       33.15      5.05 o 
  -3   9   5       45.95       34.90      3.52 o 
  -2   9   5      455.55      450.07      9.79 o 
  -1   9   5        0.52        0.02      1.22 o 
   0   9   5        8.02        7.32      2.19 o 
   1   9   5       26.65       23.69      2.43 o 
   2   9   5        2.01        0.25      2.15 o 
  -5  10   5       40.97       38.44      5.74 o 
  -4  10   5       31.24       18.71      4.79 o 
  -3  10   5       13.98        6.20      2.62 o 
  -2  10   5      154.69      158.90      4.87 o 
  -1  10   5      101.27       94.87      7.43 o 
   0  10   5       11.99       10.11      2.78 o 
   1  10   5        0.35        1.62      2.24 o 
  -4  11   5        0.24       -1.44      3.39 o 
  -3  11   5        0.18        1.62      2.18 o 
  -2  11   5       22.81       24.86      2.45 o 
  -1  11   5        0.79        0.99      2.12 o 
   0  11   5       43.57       58.71      3.90 o 
   0 -16   6        1.36        2.67      1.58 o 
   1 -16   6        7.95        9.67      2.18 o 
   2 -16   6       47.29       51.50      5.89 o 
   3 -16   6        0.87        3.82      2.19 o 
  -2 -15   6        3.31        2.52      2.47 o 
  -1 -15   6        0.60        0.01      1.32 o 
   0 -15   6        1.23        3.07      1.46 o 
   1 -15   6        0.13        1.26      1.38 o 
   2 -15   6      103.12      100.41      3.90 o 
   3 -15   6       11.48       10.23      2.58 o 
   4 -15   6        0.14       -1.70      3.46 o 
  -3 -14   6       10.25        7.03      2.59 o 
  -2 -14   6       44.59       41.61      2.60 o 
  -1 -14   6       46.61       44.19      3.05 o 
   0 -14   6      105.42       91.65      4.42 o 
   1 -14   6      144.48      118.91      5.30 o 
   3 -14   6      217.79      202.31      7.87 o 
   4 -14   6       11.01        8.78      5.20 o 
   5 -14   6       13.37       15.19      5.60 o 
  -3 -13   6       30.66       31.94      3.41 o 
  -2 -13   6       17.20       17.68      1.70 o 
  -1 -13   6        3.54        1.88      1.22 o 
   0 -13   6      361.62      273.41      8.30 o 
   1 -13   6       63.83       43.27      2.41 o 
   2 -13   6       89.57      112.40      5.48 o 
   3 -13   6       27.44       29.20      4.43 o 
   4 -13   6        5.69        7.93      3.45 o 
   5 -13   6       31.55       38.96      5.45 o 
  -4 -12   6       11.79       19.32      3.86 o 
  -3 -12   6        6.11        2.97      2.00 o 
  -2 -12   6      108.70       98.54      3.44 o 
  -1 -12   6        0.74       21.86      4.83 o 
   0 -12   6       56.48       44.43      2.52 o 
   1 -12   6       14.16       11.13      1.31 o 
   2 -12   6        4.17        3.77      1.01 o 
   3 -12   6        0.20        0.80      1.58 o 
   4 -12   6       10.43        5.53      3.09 o 
   5 -12   6       36.50       44.93      5.39 o 
   6 -12   6      331.05      317.10     13.79 o 
  -5 -11   6       11.22       12.30      3.53 o 
  -4 -11   6       38.83       31.66      5.48 o 
  -3 -11   6        8.81        7.21      2.07 o 
  -2 -11   6       42.42       38.49      1.98 o 
  -1 -11   6        1.18        3.11      0.94 o 
   0 -11   6       32.15       37.30      2.27 o 
   1 -11   6        0.54        0.90      0.90 o 
   2 -11   6        3.22        2.34      0.82 o 
   3 -11   6      498.14      497.15     13.50 o 
   4 -11   6      263.35      252.94     11.27 o 
   5 -11   6       39.19       21.84      5.25 o 
   6 -11   6      276.76      267.21     11.91 o 
  -5 -10   6      203.49      205.62      8.99 o 
  -4 -10   6       44.67       54.06      4.69 o 
  -3 -10   6        1.74        4.65      1.71 o 
  -2 -10   6       17.79       20.04      1.40 o 
  -1 -10   6       47.39       48.16      2.01 o 
   0 -10   6        0.41        0.04      0.62 o 
   1 -10   6        1.21        1.70      0.69 o 
   2 -10   6        5.80        6.80      1.46 o 
   3 -10   6      239.38      220.84      8.64 o 
   4 -10   6     1505.51     1446.50     42.14 o 
   5 -10   6      108.89      110.72      6.91 o 
   6 -10   6      143.40      129.87      7.52 o 
  -6  -9   6        7.63        9.30      3.23 o 
  -5  -9   6        0.01        1.10      2.43 o 
  -4  -9   6       21.29       27.86      3.52 o 
  -3  -9   6       56.71       51.21      2.75 o 
  -2  -9   6        7.23        9.58      1.77 o 
  -1  -9   6        1.71        3.63      0.75 o 
   0  -9   6      274.95      262.23      5.07 o 
   1  -9   6        0.45        2.09      0.65 o 
   2  -9   6        0.01        0.43      0.95 o 
   3  -9   6       49.67       49.10      2.75 o 
   4  -9   6        2.04        1.61      2.09 o 
   5  -9   6       71.30       82.29      5.81 o 
   6  -9   6        0.47        1.24      2.50 o 
  -6  -8   6        0.80        1.62      2.50 o 
  -5  -8   6       52.18       52.93      4.58 o 
  -4  -8   6        0.63        2.31      2.11 o 
  -3  -8   6        1.43        2.32      1.08 o 
  -2  -8   6       22.25       20.60      1.17 o 
  -1  -8   6       22.65       18.65      1.26 o 
   0  -8   6       53.03       43.83      2.33 o 
   1  -8   6       28.07       23.57      1.20 o 
   2  -8   6        0.94        1.43      0.84 o 
   3  -8   6      315.06      340.08     10.48 o 
   4  -8   6      108.81      102.23      5.83 o 
   5  -8   6        0.82        3.11      2.03 o 
   6  -8   6       49.55       39.68      4.98 o 
  -6  -7   6        0.73       -0.99      2.29 o 
  -5  -7   6       39.68       40.22      3.84 o 
  -4  -7   6        2.38        4.60      1.89 o 
  -3  -7   6       78.78       93.25      3.12 o 
  -2  -7   6      152.99      181.44      3.48 o 
  -1  -7   6       26.49       25.83      1.50 o 
   0  -7   6      162.30      164.40      6.68 o 
   1  -7   6       41.02       35.47      1.72 o 
   2  -7   6       21.06       22.95      1.44 o 
   3  -7   6        0.19        8.89      3.23 o 
   4  -7   6        0.90        3.24      2.00 o 
   5  -7   6       34.48       33.81      5.19 o 
   6  -7   6       51.17       47.21      4.50 o 
   7  -7   6       28.30       22.13      3.82 o 
  -7  -6   6        0.45        0.54      2.51 o 
  -6  -6   6       34.36       36.49      5.91 o 
  -5  -6   6       93.54       86.99      5.05 o 
  -4  -6   6      223.50      211.92     13.59 o 
  -3  -6   6      258.38      295.92      5.96 o 
  -2  -6   6       56.32       51.01      2.20 o 
  -1  -6   6        0.15        0.22      0.45 o 
   0  -6   6       17.54       23.74      2.33 o 
   1  -6   6       28.92       31.40      1.22 o 
   2  -6   6       40.25       38.83      1.78 o 
   3  -6   6      284.82      299.45      7.99 o 
   4  -6   6       79.76       87.78      4.65 o 
   5  -6   6       42.74       46.63      5.93 o 
   6  -6   6       20.32       12.76      2.86 o 
   7  -6   6        2.62        2.56      2.75 o 
  -7  -5   6       14.45       17.70      3.24 o 
  -6  -5   6      255.06      253.24      8.90 o 
  -5  -5   6       42.60       51.05      5.17 o 
  -4  -5   6      102.66      102.56      4.01 o 
  -3  -5   6      101.02       98.40      2.74 o 
  -2  -5   6        0.18        0.27      0.56 o 
  -1  -5   6       11.07       12.22      0.80 o 
   0  -5   6        0.00        8.71      2.26 o 
   1  -5   6      564.64      586.35      8.62 o 
   2  -5   6       35.81       39.76      1.77 o 
   3  -5   6      921.12     1071.12     20.18 o 
   4  -5   6       87.69       83.07      3.90 o 
   5  -5   6       12.15       11.25      2.56 o 
   6  -5   6       10.51       14.67      3.03 o 
   7  -5   6        6.38        6.56      3.03 o 
  -7  -4   6       82.88       81.19      5.01 o 
  -6  -4   6      117.95      110.11      5.25 o 
  -5  -4   6       73.42       80.29      4.16 o 
  -4  -4   6        6.09        4.16      1.01 o 
  -3  -4   6      140.32      205.88      9.38 o 
  -2  -4   6        7.24        7.24      0.94 o 
  -1  -4   6       10.27        7.36      1.00 o 
   0  -4   6      130.77      129.41      6.98 o 
   1  -4   6     2036.94     2310.52     30.90 o 
   2  -4   6       82.15       99.22      2.60 o 
   3  -4   6     1177.81     1304.00     21.83 o 
   4  -4   6        3.27        4.62      2.28 o 
   5  -4   6        5.99        3.50      2.26 o 
   6  -4   6       20.67       23.16      3.62 o 
  -7  -3   6       54.31       45.93      3.67 o 
  -6  -3   6       89.74       86.07      4.39 o 
  -5  -3   6        0.05       -0.97      1.41 o 
  -4  -3   6       20.85       24.53      1.49 o 
  -2  -3   6      187.01      169.94      3.75 o 
  -1  -3   6      298.85      344.73      5.42 o 
   0  -3   6     1045.75      977.79     50.74 o 
   1  -3   6     1318.78     1467.07     21.27 o 
   2  -3   6        5.70        6.21      0.79 o 
   3  -3   6       68.75       82.94      2.86 o 
   4  -3   6        0.68        1.31      1.16 o 
   5  -3   6        3.74        6.94      2.50 o 
   6  -3   6       13.82       18.67      3.94 o 
  -7  -2   6        8.72        8.25      2.24 o 
  -6  -2   6        2.79        3.63      1.60 o 
  -5  -2   6      114.74      107.19      6.00 o 
  -4  -2   6        0.12        0.11      0.72 o 
  -3  -2   6      235.62      282.04      6.91 o 
  -2  -2   6      151.69      139.28      3.05 o 
  -1  -2   6      189.93      226.86      3.65 o 
   0  -2   6      202.41      179.63      6.66 o 
   1  -2   6      255.66      262.98      4.24 o 
   2  -2   6       26.43       22.91      1.27 o 
   3  -2   6        1.62        5.60      1.10 o 
   4  -2   6      232.91      216.38      6.29 o 
   5  -2   6      146.71      142.75     10.55 o 
   6  -2   6        0.64        0.36      2.53 o 
  -7  -1   6      140.97      128.28      5.29 o 
  -6  -1   6      137.29      137.47      7.00 o 
  -5  -1   6       19.00       20.31      1.70 o 
  -4  -1   6      883.41      918.50     16.80 o 
  -3  -1   6      930.64     1194.02     18.13 o 
  -2  -1   6      273.32      252.98      4.35 o 
  -1  -1   6        2.88        3.10      0.90 o 
   0  -1   6       43.38       34.49      2.07 o 
   1  -1   6       63.12       65.51      1.73 o 
   2  -1   6        3.38        3.34      0.78 o 
   3  -1   6        9.02       10.19      1.57 o 
   4  -1   6      529.25      515.73     12.29 o 
   5  -1   6      608.07      615.45     20.32 o 
   6  -1   6       14.58       16.78      3.62 o 
  -7   0   6        3.22        4.32      2.50 o 
  -6   0   6       29.40       28.58      2.70 o 
  -5   0   6       59.92       63.16      2.43 o 
  -4   0   6        0.83        0.34      0.73 o 
  -3   0   6      121.97      137.40      3.29 o 
  -2   0   6       10.00       12.68      0.91 o 
  -1   0   6       28.99       32.77      1.39 o 
   0   0   6        0.82        2.05      0.61 o 
   1   0   6       95.43       87.76      2.18 o 
   2   0   6       15.20       13.46      1.28 o 
   3   0   6      135.10      116.44      4.35 o 
   4   0   6      150.61      149.62      9.66 o 
   5   0   6       90.45       81.06      5.66 o 
   6   0   6        6.31        5.45      3.09 o 
  -7   1   6      140.19      118.41      5.37 o 
  -6   1   6       28.39       26.01      3.39 o 
  -5   1   6      107.07       95.83      3.45 o 
  -4   1   6       99.25       93.48      2.79 o 
  -3   1   6       38.79       27.55      3.45 o 
  -2   1   6       12.68       14.65      1.10 o 
  -1   1   6       37.14       33.66      1.48 o 
   0   1   6      217.03      206.85      4.18 o 
   1   1   6        0.71        0.48      0.51 o 
   2   1   6        0.26        0.86      0.82 o 
   3   1   6       34.99       36.05      4.11 o 
   4   1   6      626.17      657.29     21.93 o 
   5   1   6        0.00        2.26      2.05 o 
   6   1   6       21.64       17.40      4.24 o 
  -7   2   6       25.59       22.54      2.68 o 
  -6   2   6       59.37       55.15      3.94 o 
  -5   2   6       13.85       12.91      1.72 o 
  -4   2   6        8.06        5.29      1.08 o 
  -3   2   6       31.32       35.42      2.55 o 
  -2   2   6       28.80       32.71      1.22 o 
  -1   2   6      154.14      174.42      3.49 o 
   0   2   6        3.01        0.41      0.58 o 
   1   2   6      181.22      176.71      3.86 o 
   2   2   6       67.01       66.38      2.60 o 
   3   2   6        6.41        5.06      2.01 o 
   4   2   6        1.82        3.82      2.03 o 
   5   2   6       19.62       19.10      3.26 o 
  -7   3   6       10.26        4.85      2.67 o 
  -6   3   6       60.76       61.00      6.18 o 
  -5   3   6      155.39      157.36      7.20 o 
  -4   3   6      175.93      180.52      5.49 o 
  -3   3   6        0.72        1.12      0.82 o 
  -2   3   6      668.32      730.20     10.85 o 
  -1   3   6        0.12        0.41      0.56 o 
   0   3   6        0.22        0.28      0.65 o 
   1   3   6       77.54       81.41      2.63 o 
   2   3   6        2.35        4.30      1.27 o 
   3   3   6        3.22        0.80      1.14 o 
   4   3   6       44.06       48.46      4.22 o 
   5   3   6       13.61       11.02      3.06 o 
  -7   4   6        7.13        3.80      2.29 o 
  -6   4   6        7.19        6.45      2.41 o 
  -5   4   6       97.85       84.41      3.90 o 
  -4   4   6      400.52      397.99     10.07 o 
  -3   4   6       71.85       77.84      3.07 o 
  -2   4   6        1.22        3.46      0.76 o 
  -1   4   6       37.53       45.55      2.62 o 
   0   4   6       15.52       16.76      2.64 o 
   1   4   6       27.48       34.81      2.60 o 
   2   4   6        0.56        1.55      1.33 o 
   3   4   6        0.70        1.94      1.63 o 
   4   4   6      167.46      183.85      8.58 o 
   5   4   6        1.81        1.94      2.86 o 
  -7   5   6        2.91        5.11      2.58 o 
  -6   5   6      351.87      329.28     12.55 o 
  -5   5   6       98.06       94.12      9.57 o 
  -4   5   6      152.98      163.54      5.66 o 
  -3   5   6       67.52       63.02      3.13 o 
  -2   5   6        4.36        4.16      0.92 o 
  -1   5   6        0.72        0.15      0.78 o 
   0   5   6        2.63        0.29      0.82 o 
   1   5   6        9.84        7.87      1.31 o 
   2   5   6      179.67      125.19      4.98 o 
   3   5   6        0.07        1.55      1.76 o 
   4   5   6      160.21      187.85     11.62 o 
  -7   6   6        0.24        0.81      3.63 o 
  -6   6   6       24.79       27.78      4.05 o 
  -5   6   6       41.07       38.20      7.28 o 
  -4   6   6        2.27        1.92      1.78 o 
  -3   6   6        1.30        2.26      1.48 o 
  -2   6   6        0.25        2.35      1.44 o 
  -1   6   6       36.57       38.28      2.48 o 
   0   6   6       11.65       11.77      1.66 o 
   1   6   6       91.68       68.83      2.97 o 
   2   6   6      145.14      110.86      4.99 o 
   3   6   6       46.98       47.64      3.70 o 
   4   6   6       32.84       23.54      4.16 o 
  -6   7   6        0.86       -0.05      2.69 o 
  -5   7   6       13.82        8.22      3.26 o 
  -4   7   6       59.66       61.28      9.67 o 
  -3   7   6       12.67        7.41      2.31 o 
  -2   7   6        3.51        7.67      2.09 o 
  -1   7   6       46.69       36.34      3.59 o 
   0   7   6        4.62        0.65      1.16 o 
   1   7   6        2.55        5.05      2.06 o 
   2   7   6        8.02        5.90      2.68 o 
   3   7   6        3.83        3.28      2.22 o 
  -6   8   6      116.17      109.34      7.83 o 
  -5   8   6        3.58        5.57      3.00 o 
  -4   8   6       29.42       29.33      5.37 o 
  -3   8   6       70.36       72.72      4.75 o 
  -2   8   6       17.50      143.21      8.71 o 
  -1   8   6       40.23       44.97      3.12 o 
   0   8   6       46.62       45.03      3.16 o 
   1   8   6       33.27       25.77      2.51 o 
   2   8   6        2.81        0.79      1.95 o 
  -5   9   6       41.77       46.18      5.91 o 
  -4   9   6      157.01      164.38      9.69 o 
  -3   9   6        6.95        8.20      2.51 o 
  -2   9   6        0.24        1.46      1.19 o 
  -1   9   6       19.62       15.70      3.13 o 
   0   9   6        0.67        2.11      1.44 o 
   1   9   6        0.95       -0.35      2.48 o 
  -5  10   6       68.83       66.36      7.11 o 
  -4  10   6      155.35      161.08     10.31 o 
  -3  10   6       15.44       14.28      6.15 o 
  -2  10   6        1.86        3.75      1.56 o 
  -1  10   6        1.17        0.94      1.44 o 
   0  10   6        3.26        4.14      1.74 o 
  -3  11   6        0.11        1.14      2.30 o 
  -2  11   6       22.16       22.29      2.47 o 
   0 -16   7        5.35        7.45      3.29 o 
   1 -16   7       18.28       18.36      3.20 o 
   2 -16   7        2.65        5.53      2.87 o 
   3 -16   7        3.00        7.64      2.58 o 
  -2 -15   7        4.53        9.26      3.18 o 
  -1 -15   7       68.58       64.22      3.63 o 
   0 -15   7       34.73       33.71      2.77 o 
   1 -15   7       37.92       30.22      3.50 o 
   2 -15   7       13.48       34.39      3.65 o 
   3 -15   7       20.65       18.79      4.94 o 
   4 -15   7        3.05        9.30      4.22 o 
  -3 -14   7        7.31        6.90      2.45 o 
  -2 -14   7        3.00        4.08      2.07 o 
  -1 -14   7       17.74       18.19      2.22 o 
   0 -14   7       60.69       59.13      3.44 o 
   1 -14   7        0.87        3.30      1.54 o 
   2 -14   7        0.68       10.85      3.38 o 
   3 -14   7       19.76       26.75      3.69 o 
   4 -14   7       29.71       19.26      5.69 o 
   5 -14   7       48.46       41.14      5.90 o 
  -4 -13   7       17.89       26.35      4.52 o 
  -3 -13   7        0.07       -0.57      1.87 o 
  -2 -13   7       16.50       15.18      1.63 o 
  -1 -13   7      137.99      134.72      6.46 o 
   0 -13   7       12.15        9.14      1.59 o 
   1 -13   7      103.61       79.67      3.80 o 
   2 -13   7       38.08       44.75      5.88 o 
   3 -13   7        0.64        0.78      2.71 o 
   4 -13   7       17.99       23.81      4.83 o 
   5 -13   7      242.31      251.21     14.21 o 
  -4 -12   7       79.56       71.72     10.84 o 
  -3 -12   7        4.61        2.56      1.92 o 
  -2 -12   7        0.88        4.98      1.36 o 
  -1 -12   7        2.29        2.82      1.50 o 
   0 -12   7       21.63       21.32      1.76 o 
   1 -12   7       46.52       45.97      2.50 o 
   2 -12   7        6.37        5.54      1.09 o 
   3 -12   7        9.91        8.91      4.02 o 
   4 -12   7       97.86      113.85      7.97 o 
   5 -12   7      163.11      153.97      8.98 o 
  -5 -11   7       39.29       37.43      4.89 o 
  -4 -11   7       52.63       44.82      4.75 o 
  -3 -11   7        7.90        5.19      2.00 o 
  -2 -11   7      219.49      197.63      5.12 o 
  -1 -11   7        3.92        4.69      1.15 o 
   0 -11   7        1.30        1.33      0.78 o 
   1 -11   7        4.32        5.45      1.03 o 
   2 -11   7      104.20      105.51      3.28 o 
   3 -11   7       55.17       59.44      3.86 o 
   4 -11   7        3.25        1.13      2.46 o 
   5 -11   7       16.98       14.57      3.69 o 
   6 -11   7      205.31      202.52     10.25 o 
  -5 -10   7       47.98       51.39      5.11 o 
  -4 -10   7      161.35      209.65      8.71 o 
  -3 -10   7       17.19       15.94      2.34 o 
  -2 -10   7       31.79       37.27      2.39 o 
  -1 -10   7      162.17      160.83      3.56 o 
   0 -10   7        0.85       -0.01      0.66 o 
   1 -10   7      163.49      178.05      3.76 o 
   2 -10   7        2.04        2.44      0.97 o 
   3 -10   7       40.99       43.80      5.01 o 
   4 -10   7      237.54      232.77     10.48 o 
   5 -10   7      225.12      216.93     10.13 o 
   6 -10   7        1.29        8.30      3.13 o 
  -6  -9   7        3.11        3.90      2.94 o 
  -5  -9   7       34.11       33.53      4.08 o 
  -4  -9   7        5.62       11.78      3.14 o 
  -3  -9   7       55.36       55.88      3.63 o 
  -2  -9   7       38.23       38.77      1.77 o 
  -1  -9   7       62.64       74.41      2.71 o 
   0  -9   7        2.36        2.26      0.71 o 
   1  -9   7       14.23       12.40      1.02 o 
   2  -9   7       82.41       75.09      3.14 o 
   3  -9   7      161.22      177.71      7.12 o 
   4  -9   7        0.15       -1.11      1.85 o 
   5  -9   7      131.03      117.70      8.85 o 
   6  -9   7       10.67       10.99      3.29 o 
  -6  -8   7        0.01       -0.10      2.48 o 
  -5  -8   7       13.48       10.92      3.80 o 
  -4  -8   7        0.56        1.70      2.26 o 
  -3  -8   7        0.07        0.90      1.74 o 
  -2  -8   7      432.97      446.96      8.17 o 
  -1  -8   7       34.41       34.22      1.41 o 
   0  -8   7        5.96        5.92      1.01 o 
   1  -8   7       21.46       20.01      1.14 o 
   2  -8   7        2.33       -0.15      0.89 o 
   3  -8   7        2.46       13.08      2.68 o 
   4  -8   7      128.85      131.19      6.99 o 
   5  -8   7       19.71       20.35      3.46 o 
   6  -8   7       77.91       81.92      6.13 o 
  -6  -7   7        0.32        1.82      2.48 o 
  -5  -7   7       40.46       34.09      4.99 o 
  -4  -7   7       29.40       21.38      3.71 o 
  -3  -7   7        2.29        3.06      1.03 o 
  -2  -7   7      141.99      143.28      3.14 o 
  -1  -7   7      100.83       98.59      2.32 o 
   0  -7   7      158.68      136.48      3.07 o 
   1  -7   7       96.37       88.94      2.21 o 
   2  -7   7       67.43       71.49      2.62 o 
   3  -7   7       31.05       33.69      3.69 o 
   4  -7   7        1.58        4.90      1.95 o 
   5  -7   7       18.56       19.48      3.32 o 
   6  -7   7       42.57       44.98      4.71 o 
  -7  -6   7       41.94       41.60      6.43 o 
  -6  -6   7        0.09        2.50      2.25 o 
  -5  -6   7      103.04       97.58      6.94 o 
  -4  -6   7        3.30        3.52      1.86 o 
  -3  -6   7        0.28        2.41      1.07 o 
  -2  -6   7      206.72      196.49      3.26 o 
  -1  -6   7      295.35      277.18      4.69 o 
   0  -6   7      288.08      451.79     10.02 o 
   1  -6   7        1.72        0.92      0.61 o 
   2  -6   7      284.21      336.19      6.77 o 
   3  -6   7      153.97      151.92      5.35 o 
   4  -6   7        9.01        4.55      1.85 o 
   5  -6   7        1.13        3.75      2.22 o 
   6  -6   7        8.80       18.29      8.34 o 
  -7  -5   7        3.06        8.43      2.65 o 
  -6  -5   7        8.74        5.42      3.15 o 
  -5  -5   7      219.94      197.14      7.32 o 
  -4  -5   7        7.74        5.51      1.62 o 
  -3  -5   7       96.25       95.73      4.30 o 
  -2  -5   7       65.17       66.80      2.41 o 
  -1  -5   7       23.77       16.86      1.13 o 
   0  -5   7      163.72      259.67      5.60 o 
   1  -5   7      511.27      502.79      8.32 o 
   2  -5   7      110.24      120.48      3.11 o 
   3  -5   7       15.55       15.64      2.07 o 
   4  -5   7       25.37       22.81      2.82 o 
   5  -5   7        4.92        0.42      3.56 o 
   6  -5   7       47.55       44.26      4.71 o 
  -7  -4   7       10.93       10.82      2.65 o 
  -6  -4   7        5.69        9.43      2.93 o 
  -5  -4   7        8.35        7.01      2.07 o 
  -4  -4   7        4.14        2.18      1.41 o 
  -3  -4   7       57.56       65.54      4.10 o 
  -2  -4   7      118.50      130.87      3.35 o 
  -1  -4   7       38.05       45.87      1.56 o 
   0  -4   7      102.46      111.27      5.04 o 
   1  -4   7      198.19      195.57      4.18 o 
   2  -4   7      125.57      140.36      3.88 o 
   3  -4   7        5.50       73.89      4.58 o 
   4  -4   7      129.75      127.98      6.92 o 
   5  -4   7       55.17       67.01      8.25 o 
   6  -4   7      150.08      145.52      7.92 o 
  -7  -3   7       33.65       29.97      3.31 o 
  -6  -3   7       26.42       32.11      3.09 o 
  -5  -3   7        0.80       -0.65      1.84 o 
  -4  -3   7        0.51        1.03      1.07 o 
  -3  -3   7      285.35      372.28      7.92 o 
  -2  -3   7      343.67      358.70      6.84 o 
  -1  -3   7        3.15        4.31      0.93 o 
   0  -3   7      161.43      159.70      6.84 o 
   1  -3   7      238.44      227.24      4.69 o 
   2  -3   7      186.44      186.63      3.98 o 
   3  -3   7       35.00       38.01      2.39 o 
   4  -3   7        3.43        3.82      1.92 o 
   5  -3   7      149.80      144.46      8.58 o 
   6  -3   7       67.68       73.13      6.03 o 
  -7  -2   7       65.97       60.04      5.73 o 
  -6  -2   7       55.08      100.07      7.43 o 
  -5  -2   7       31.49       27.99      2.96 o 
  -4  -2   7      227.08      241.55      5.43 o 
  -3  -2   7       48.16       54.62      2.24 o 
  -2  -2   7      171.72      183.30      3.51 o 
  -1  -2   7      237.36      259.21      4.43 o 
   0  -2   7      117.17      242.75      5.00 o 
   1  -2   7       43.95       51.93      1.70 o 
   2  -2   7       25.46       24.92      1.46 o 
   3  -2   7       11.99       12.96      1.74 o 
   4  -2   7      135.73      141.02     10.10 o 
   5  -2   7       93.74       99.47      6.72 o 
   6  -2   7       99.62       97.31      7.07 o 
  -7  -1   7        3.83        4.71      1.97 o 
  -6  -1   7        4.69        3.53      1.86 o 
  -5  -1   7        0.03        3.74      1.76 o 
  -4  -1   7      337.92      334.99      7.22 o 
  -3  -1   7      729.65      812.86     12.95 o 
  -2  -1   7       32.37       31.75      1.54 o 
  -1  -1   7       25.10       20.95      1.24 o 
   0  -1   7      304.42      441.75      8.11 o 
   1  -1   7      168.33      159.08      3.29 o 
   2  -1   7      284.13      260.49      5.24 o 
   3  -1   7       11.05       13.76      1.90 o 
   4  -1   7      151.70      161.44      6.35 o 
   5  -1   7      220.23      207.91      9.91 o 
   6  -1   7        1.25        1.24      3.11 o 
  -7   0   7        0.21        1.61      1.97 o 
  -6   0   7       14.56       11.96      2.34 o 
  -5   0   7       22.44       24.33      2.86 o 
  -4   0   7        3.95        3.60      0.92 o 
  -3   0   7      173.06      194.23      3.99 o 
  -2   0   7        3.93        3.96      0.75 o 
  -1   0   7      249.46      225.81      4.50 o 
   0   0   7        8.87        7.79      1.72 o 
   1   0   7        0.35        0.57      0.58 o 
   2   0   7        6.94        4.33      1.16 o 
   3   0   7        4.36        4.77      1.57 o 
   4   0   7       35.16       37.17      3.37 o 
   5   0   7      106.35      103.62      7.35 o 
  -7   1   7        1.60        3.19      2.11 o 
  -6   1   7      120.31      111.14      5.60 o 
  -5   1   7        2.80        2.40      1.70 o 
  -4   1   7       21.04       24.31      1.76 o 
  -2   1   7      272.00      256.58      4.52 o 
  -1   1   7      250.25      258.60      4.77 o 
   0   1   7        2.62        1.65      0.67 o 
   1   1   7        1.49        1.66      0.58 o 
   2   1   7       81.39       76.13      3.18 o 
   3   1   7        6.73        6.73      2.65 o 
   4   1   7        0.01        0.03      2.40 o 
   5   1   7       78.97       87.21      7.07 o 
  -7   2   7        8.28        9.62      3.24 o 
  -6   2   7       82.28       68.30      9.85 o 
  -5   2   7        2.76        4.88      2.54 o 
  -4   2   7       31.85       35.04      2.35 o 
  -3   2   7       25.84       27.22      5.16 o 
  -2   2   7       27.62       24.30      1.58 o 
  -1   2   7      200.40      202.98      4.16 o 
   0   2   7      234.98      247.70      5.37 o 
   1   2   7        0.06       -0.64      0.67 o 
   2   2   7       44.93       44.31      2.68 o 
   3   2   7        0.00       -1.07      1.07 o 
   4   2   7        0.31        0.90      2.27 o 
   5   2   7       30.28       20.21      6.00 o 
  -7   3   7       61.15       57.09      4.52 o 
  -6   3   7       70.25       70.69      5.13 o 
  -5   3   7      159.85      149.63      7.32 o 
  -4   3   7      156.97      157.32      5.21 o 
  -3   3   7        1.41        1.37      1.09 o 
  -2   3   7       76.32       90.63      3.42 o 
  -1   3   7       84.31       90.00      2.44 o 
   0   3   7      114.98      117.80      3.39 o 
   1   3   7        4.52        4.25      1.37 o 
   2   3   7       50.40       45.75      3.01 o 
   3   3   7      159.98      155.04      7.71 o 
   4   3   7       13.74       15.51      3.20 o 
  -7   4   7        1.19        0.66      2.31 o 
  -6   4   7       49.61       47.16      4.62 o 
  -5   4   7        1.64        0.58      3.50 o 
  -4   4   7      134.82      130.80      5.79 o 
  -3   4   7       19.81       24.01      2.16 o 
  -2   4   7        2.43        1.69      0.80 o 
  -1   4   7      143.41      147.27      3.50 o 
   0   4   7       91.94       98.11      3.43 o 
   1   4   7        0.03        1.26      1.10 o 
   2   4   7      102.13       80.00      4.04 o 
   3   4   7       45.70       40.32      3.28 o 
   4   4   7       56.18       49.99      9.17 o 
  -7   5   7        7.09       10.50      3.07 o 
  -6   5   7       11.13       15.04      8.16 o 
  -5   5   7       43.88       46.35      4.85 o 
  -4   5   7        0.42        1.33      3.39 o 
  -3   5   7       27.07       27.54      2.77 o 
  -2   5   7        0.46        2.58      0.98 o 
  -1   5   7       61.65       53.80      2.59 o 
   0   5   7        0.00        0.04      0.93 o 
   1   5   7        2.69        0.92      0.99 o 
   2   5   7        0.22        1.97      1.63 o 
   3   5   7       15.10       12.00      2.41 o 
   4   5   7        2.03        0.98      4.09 o 
  -6   6   7       50.97       50.75      8.98 o 
  -5   6   7        9.41        7.97      3.16 o 
  -4   6   7       11.43       11.17      3.26 o 
  -3   6   7        0.09        1.96      1.56 o 
  -2   6   7        0.46       -0.27      0.97 o 
  -1   6   7       33.44       27.69      2.15 o 
   0   6   7       19.60       21.57      4.91 o 
   1   6   7      225.58      220.65      5.97 o 
   2   6   7       29.53       26.48      3.09 o 
   3   6   7        8.18        5.33      2.29 o 
  -6   7   7       80.74       76.63      8.79 o 
  -5   7   7       19.94       19.36      6.97 o 
  -4   7   7        3.28        4.03      2.95 o 
  -3   7   7      167.33      171.79      6.88 o 
  -2   7   7        3.33        4.37      1.41 o 
  -1   7   7        9.58        9.05      2.29 o 
   0   7   7        6.35       10.22      1.82 o 
   1   7   7       24.14       26.52      2.53 o 
   2   7   7        1.04        1.44      2.11 o 
  -5   8   7        2.32        1.64      3.99 o 
  -4   8   7        0.31        3.97      3.22 o 
  -3   8   7      152.28      145.46      6.52 o 
  -2   8   7        1.00        5.60      1.45 o 
  -1   8   7        0.88        1.29      1.38 o 
   0   8   7        3.13        4.80      1.57 o 
   1   8   7       75.27       74.85      3.99 o 
   2   8   7       38.32       40.40      4.91 o 
  -5   9   7        6.68       12.24      4.32 o 
  -4   9   7       88.11       93.91     16.41 o 
  -3   9   7       18.15       17.06      2.98 o 
  -2   9   7        2.90        5.09      1.63 o 
  -1   9   7        9.25        8.62      2.00 o 
   0   9   7       32.00       36.45      3.22 o 
  -3  10   7      137.46      145.99      7.21 o 
  -2  10   7       29.32       45.79      3.55 o 
  -1  10   7       16.28       16.75      2.50 o 
  -1 -16   8       23.07       27.09      2.75 o 
   0 -16   8       16.42        7.15      2.05 o 
   1 -16   8       30.98       28.88      3.08 o 
   2 -16   8       42.09       38.66      5.15 o 
   3 -16   8        5.56        1.53      2.75 o 
  -2 -15   8        0.22        3.71      2.59 o 
  -1 -15   8       17.02       24.47      5.53 o 
   0 -15   8        4.46        3.14      3.32 o 
   1 -15   8       10.79        9.81      5.06 o 
   2 -15   8       22.04       60.80      9.99 o 
   3 -15   8       20.96       20.18      3.57 o 
   4 -15   8        8.04       15.29      5.58 o 
  -3 -14   8        3.56        6.30      2.91 o 
  -2 -14   8       88.06       77.10      3.41 o 
  -1 -14   8      196.14      166.06      5.86 o 
   0 -14   8        0.94       -0.69      1.13 o 
   1 -14   8       49.04       34.31      3.71 o 
   2 -14   8       67.49       89.89      3.49 o 
   3 -14   8       31.05       31.25      6.97 o 
   4 -14   8        3.93        4.84      3.54 o 
  -4 -13   8       21.22       22.88      4.38 o 
  -3 -13   8        9.74        6.22      2.37 o 
  -2 -13   8      211.92      193.82      5.35 o 
  -1 -13   8      345.80      310.46      8.88 o 
   0 -13   8        6.19        4.78      1.31 o 
   1 -13   8      110.87      110.26      6.16 o 
   2 -13   8        0.15        2.21      0.96 o 
   3 -13   8        8.43        8.40      2.33 o 
   4 -13   8       12.28       10.45      3.67 o 
   5 -13   8       87.17       99.05      8.17 o 
  -4 -12   8      209.85      206.45      9.25 o 
  -3 -12   8      186.13      183.27      6.64 o 
  -2 -12   8       19.49       14.58      1.56 o 
  -1 -12   8       35.12       32.77      2.24 o 
   0 -12   8        9.34        6.64      1.30 o 
   1 -12   8        0.85        0.18      1.01 o 
   2 -12   8        0.04        1.09      0.89 o 
   3 -12   8        8.28       11.53      2.28 o 
   4 -12   8      284.77      302.99     13.36 o 
   5 -12   8       45.73       51.03      5.88 o 
  -5 -11   8       41.12       42.78      5.38 o 
  -4 -11   8       55.87      104.50     11.63 o 
  -3 -11   8       17.44       16.42      2.95 o 
  -2 -11   8       66.26       68.87      2.82 o 
  -1 -11   8        0.57        2.26      1.21 o 
   0 -11   8       36.92       35.53      1.78 o 
   1 -11   8      268.42      262.78      6.35 o 
   2 -11   8      658.04      691.75     13.36 o 
   3 -11   8      615.25      590.39     15.64 o 
   4 -11   8      546.81      545.52     19.57 o 
   5 -11   8      110.15      112.01      7.79 o 
  -5 -10   8        1.36        2.96      2.85 o 
  -4 -10   8       15.05       20.52      3.46 o 
  -3 -10   8       27.15       29.86      2.87 o 
  -2 -10   8        6.00        5.55      1.35 o 
  -1 -10   8       84.65       90.14      2.92 o 
   0 -10   8      306.82      300.42      6.88 o 
   1 -10   8        0.12        1.03      0.92 o 
   2 -10   8     2843.16     2743.63     52.96 o 
   3 -10   8      523.66      529.38     14.13 o 
   4 -10   8      141.30      129.81      7.56 o 
   5 -10   8       76.72       76.03      9.32 o 
   6 -10   8        4.18        2.04      2.82 o 
  -6  -9   8       42.18       37.38      4.75 o 
  -5  -9   8       23.00       29.17      4.08 o 
  -4  -9   8        0.65        1.52      2.86 o 
  -3  -9   8        0.01       -0.67      1.40 o 
  -2  -9   8      166.49      153.98      3.79 o 
  -1  -9   8       16.77       17.66      1.22 o 
   0  -9   8      311.67      318.50      5.94 o 
   1  -9   8       16.40       16.95      1.63 o 
   2  -9   8      151.58      135.74      4.71 o 
   3  -9   8        0.37        1.92      1.31 o 
   4  -9   8        1.82        0.94      2.92 o 
   5  -9   8       14.74       11.94      3.24 o 
   6  -9   8       43.08       49.15      5.34 o 
  -6  -8   8       18.33       15.84      3.44 o 
  -5  -8   8       37.58       41.59      4.27 o 
  -4  -8   8      143.13      165.35     20.42 o 
  -3  -8   8       22.64       21.35      2.26 o 
  -2  -8   8       11.41        8.49      0.97 o 
  -1  -8   8       10.73       13.68      1.03 o 
   0  -8   8      129.57      114.71      2.88 o 
   1  -8   8      175.42      151.77      3.36 o 
   2  -8   8       12.98       12.64      1.67 o 
   3  -8   8        0.79        1.68      1.93 o 
   4  -8   8        4.81        2.76      2.48 o 
   5  -8   8        0.02       -2.05      2.05 o 
   6  -8   8      104.37       90.38      6.79 o 
  -6  -7   8        6.26        8.47      2.77 o 
  -5  -7   8       55.31       52.86      5.99 o 
  -4  -7   8       38.25       33.90      4.11 o 
  -3  -7   8        0.33        4.64      1.34 o 
  -2  -7   8        3.25        3.71      0.68 o 
  -1  -7   8        0.00        0.27      0.54 o 
   0  -7   8       70.78       92.63      2.94 o 
   1  -7   8        0.21       -0.16      0.57 o 
   2  -7   8       58.76       74.90      3.39 o 
   3  -7   8       56.80       46.72      3.29 o 
   4  -7   8        8.30        9.11      3.15 o 
   5  -7   8      173.35      154.31      8.11 o 
   6  -7   8      204.26      235.36     23.99 o 
  -7  -6   8       12.23        8.56      2.90 o 
  -6  -6   8       10.54        7.88      2.67 o 
  -5  -6   8       12.30       16.59      2.92 o 
  -4  -6   8       55.97       55.75      4.00 o 
  -3  -6   8       63.49       61.81      2.76 o 
  -2  -6   8       84.97       92.84      2.15 o 
  -1  -6   8       23.48       19.76      1.15 o 
   0  -6   8        5.01        1.88      0.65 o 
   1  -6   8      121.35      140.71      3.30 o 
   2  -6   8      154.00      161.02      4.58 o 
   3  -6   8      261.71      286.77      8.46 o 
   4  -6   8        1.43        1.05      2.19 o 
   5  -6   8        0.37        1.48      2.49 o 
   6  -6   8        1.35        0.73      2.63 o 
  -7  -5   8        0.11        0.65      2.39 o 
  -6  -5   8       12.71        9.37      2.60 o 
  -5  -5   8        0.86       -0.56      2.18 o 
  -4  -5   8       12.66        4.45      3.79 o 
  -3  -5   8       47.04       54.82      2.68 o 
  -2  -5   8      118.10       98.12      2.67 o 
  -1  -5   8      217.71      236.28      4.55 o 
   0  -5   8      482.84      489.72      9.57 o 
   1  -5   8      132.04      157.64      3.54 o 
   2  -5   8      122.06      119.89      3.84 o 
   3  -5   8      220.71      273.15      8.19 o 
   4  -5   8        4.19        1.13      2.20 o 
   5  -5   8       15.07       12.09      3.24 o 
   6  -5   8       71.84       81.22      6.42 o 
  -7  -4   8       18.97       18.39      3.14 o 
  -6  -4   8        4.72       10.05      3.16 o 
  -5  -4   8        0.03        2.86      1.82 o 
  -4  -4   8        0.03        0.49      1.61 o 
  -3  -4   8        3.86       24.26      4.30 o 
  -2  -4   8       32.13       34.43      1.39 o 
  -1  -4   8     2417.51     2565.13     36.74 o 
   0  -4   8      633.73      746.90     13.74 o 
   1  -4   8      345.80      382.92      7.25 o 
   2  -4   8      246.53      250.60      6.75 o 
   3  -4   8       52.15      135.66      8.93 o 
   4  -4   8       21.08       20.70      3.59 o 
   5  -4   8        5.23        5.36      2.76 o 
   6  -4   8      176.28      163.74     13.22 o 
  -7  -3   8        9.84       13.09      2.85 o 
  -6  -3   8        0.02        3.37      1.90 o 
  -5  -3   8      244.46      203.64      8.43 o 
  -4  -3   8       44.35       45.99      3.15 o 
  -3  -3   8     1196.01     1339.60     27.24 o 
  -2  -3   8      260.79      297.01      5.39 o 
  -1  -3   8     1306.06     1418.52     19.48 o 
   0  -3   8      420.39      438.04      8.75 o 
   1  -3   8       29.69       41.75      1.77 o 
   2  -3   8        2.75        2.97      1.01 o 
   3  -3   8       75.29       74.77      3.56 o 
   4  -3   8       35.00       28.72      4.12 o 
   5  -3   8      271.08      253.28     11.31 o 
   6  -3   8       14.79       10.85      3.65 o 
  -7  -2   8       29.62       34.15      4.38 o 
  -6  -2   8        0.04        7.97      2.35 o 
  -5  -2   8       11.43       14.14      4.02 o 
  -4  -2   8      160.68      161.76      5.88 o 
  -3  -2   8     1016.48     1167.17     19.35 o 
  -2  -2   8        3.52        3.84      0.56 o 
  -1  -2   8      113.07      128.47      3.11 o 
   0  -2   8        2.60        3.20      0.72 o 
   1  -2   8       10.68        8.32      1.21 o 
   2  -2   8       71.97       65.64      3.89 o 
   3  -2   8      362.42      355.37     11.40 o 
   4  -2   8       96.38       91.50     13.25 o 
   5  -2   8      431.07      430.43     16.35 o 
  -7  -1   8        0.07        2.18      2.09 o 
  -6  -1   8      232.52      209.14      8.65 o 
  -5  -1   8      115.86       97.34      6.85 o 
  -4  -1   8       45.25       41.53      5.39 o 
  -3  -1   8      185.67      235.86      4.77 o 
  -2  -1   8      103.17       91.75      2.12 o 
  -1  -1   8       14.88       15.60      1.67 o 
   0  -1   8       70.78       80.09      3.00 o 
   1  -1   8      117.29      100.93      2.62 o 
   2  -1   8      249.88      228.35      5.82 o 
   3  -1   8     2932.60     2900.33     57.66 o 
   4  -1   8        1.13        2.26      2.54 o 
   5  -1   8      376.47      354.62     14.57 o 
  -7   0   8       43.41       33.21      3.63 o 
  -6   0   8       12.22       14.47      2.74 o 
  -5   0   8      239.58      224.41      9.08 o 
  -4   0   8       23.31       29.14      4.22 o 
  -3   0   8       59.81       70.07      3.35 o 
  -2   0   8      116.03      124.54      2.88 o 
  -1   0   8       93.52       93.15      2.53 o 
   0   0   8        6.69        5.45      1.50 o 
   1   0   8       59.79       59.15      3.71 o 
   2   0   8      196.21      192.14      5.35 o 
   3   0   8      218.86      214.82      7.11 o 
   4   0   8        0.59        1.60      2.09 o 
   5   0   8       57.40       42.06      5.68 o 
  -7   1   8       43.06       49.27      4.30 o 
  -6   1   8       73.19       72.09      6.28 o 
  -5   1   8       35.57       23.33      3.22 o 
  -4   1   8        3.36        4.05      2.05 o 
  -3   1   8      132.80      153.52      7.62 o 
  -2   1   8       16.41       16.66      1.12 o 
  -1   1   8       23.75       25.99      1.56 o 
   0   1   8       22.75       25.37      2.60 o 
   1   1   8      364.29      349.86      7.10 o 
   2   1   8      358.00      349.22      7.79 o 
   3   1   8        0.05        1.58      1.43 o 
   4   1   8        6.38        7.37      2.62 o 
   5   1   8        4.67        3.99      3.47 o 
  -7   2   8       14.21       11.79      2.82 o 
  -6   2   8       26.99       17.78      7.77 o 
  -5   2   8       83.53       82.55      5.55 o 
  -4   2   8        0.00        0.03      1.88 o 
  -3   2   8       18.61       22.08      1.95 o 
  -2   2   8       16.96       19.67      1.40 o 
  -1   2   8       15.67       14.23      1.26 o 
   0   2   8       10.55        7.92      1.88 o 
   1   2   8       47.02       49.27      2.79 o 
   2   2   8        7.38        6.88      1.77 o 
   3   2   8        7.41        5.51      1.55 o 
   4   2   8        2.38        5.39      2.65 o 
  -7   3   8       10.90        7.77      3.46 o 
  -6   3   8       31.80       25.42      3.67 o 
  -5   3   8       33.96       26.00      4.16 o 
  -4   3   8       23.78       23.84      5.05 o 
  -3   3   8       44.28       44.33      3.20 o 
  -2   3   8       34.82       35.58      1.91 o 
  -1   3   8       23.54       21.50      1.51 o 
   0   3   8        0.14        0.18      0.81 o 
   1   3   8       30.07       27.86      2.01 o 
   2   3   8       55.13       55.75      3.53 o 
   3   3   8      133.27      131.86      6.24 o 
   4   3   8        0.54        7.52      2.93 o 
  -7   4   8       31.79       29.78      4.21 o 
  -6   4   8       12.13        8.33      4.05 o 
  -5   4   8       11.88       13.78      3.41 o 
  -4   4   8        5.93        2.46      2.52 o 
  -3   4   8      130.24      136.61      6.23 o 
  -2   4   8        2.60        3.22      1.30 o 
  -1   4   8       10.71        6.86      1.31 o 
   0   4   8       49.60       52.48      3.59 o 
   1   4   8       10.62       17.91      3.62 o 
   2   4   8       56.76       45.00      5.25 o 
   3   4   8       36.89       26.14      3.08 o 
  -6   5   8       63.04       55.95      5.62 o 
  -5   5   8       41.51       40.56      5.01 o 
  -4   5   8        2.10        3.94      2.70 o 
  -3   5   8       11.71       13.71      2.46 o 
  -2   5   8       62.08       67.07      3.07 o 
  -1   5   8       16.69       19.95      1.90 o 
   0   5   8      279.35      221.28      7.00 o 
   1   5   8       11.96       97.95     11.09 o 
   2   5   8       87.35       84.24      4.76 o 
   3   5   8        0.52        2.77      2.24 o 
  -6   6   8        3.15        5.13      3.11 o 
  -5   6   8       22.53       19.55      4.06 o 
  -4   6   8       30.08       25.38      5.18 o 
  -3   6   8        1.30        1.43      1.80 o 
  -2   6   8      174.43      204.22      5.96 o 
  -1   6   8       30.08       28.24      3.87 o 
   0   6   8      302.74      245.88      7.75 o 
   1   6   8      122.53      117.89      6.51 o 
   2   6   8       91.64       75.09      6.54 o 
  -6   7   8        2.12        2.92      3.20 o 
  -5   7   8        4.04        2.10      3.18 o 
  -4   7   8       14.95        8.60      3.63 o 
  -3   7   8       86.29       83.87      6.53 o 
  -2   7   8      205.27      193.48      5.92 o 
  -1   7   8        1.63        2.72      2.01 o 
   0   7   8       58.55       54.23      4.47 o 
   1   7   8       25.44       33.15      4.17 o 
   2   7   8        0.47        0.41      3.09 o 
  -5   8   8      148.91      152.26     12.19 o 
  -4   8   8       14.45        5.56      3.58 o 
  -3   8   8        2.62        1.61      2.04 o 
  -2   8   8       62.37       58.52      4.98 o 
  -1   8   8        0.15       -0.56      2.77 o 
   0   8   8        0.61        0.07      1.44 o 
   1   8   8       28.30       33.51      3.03 o 
  -4   9   8       88.63       91.55     14.00 o 
  -3   9   8       12.26       12.77      3.11 o 
  -2   9   8       64.94       63.44      7.18 o 
  -1   9   8        0.85       -0.56      1.52 o 
   0 -16   9        0.80        0.94      1.54 o 
   1 -16   9        4.53        4.11      3.18 o 
   2 -16   9       26.50       50.07      5.79 o 
  -2 -15   9        2.55        0.83      1.31 o 
  -1 -15   9       17.65       21.05      4.62 o 
   0 -15   9       17.10        5.52      1.83 o 
   1 -15   9        0.00        1.52      1.44 o 
   2 -15   9       21.78       17.59      3.08 o 
   3 -15   9        3.10        2.68      2.17 o 
  -3 -14   9        0.09        1.46      2.24 o 
  -2 -14   9        4.89        5.63      1.49 o 
  -1 -14   9       20.09       13.98      2.01 o 
   0 -14   9        2.73        2.10      1.41 o 
   1 -14   9        5.42        5.37      1.69 o 
   2 -14   9       33.54       31.48      3.44 o 
   3 -14   9       40.07       32.66      4.01 o 
   4 -14   9       30.24       34.36      5.79 o 
  -4 -13   9        2.64        2.72      3.18 o 
  -3 -13   9       40.36       46.91      3.92 o 
  -2 -13   9       18.23       22.19      3.49 o 
  -1 -13   9       38.59       39.85      5.60 o 
   0 -13   9       26.47       20.08      2.17 o 
   1 -13   9       20.60       16.43      2.00 o 
   2 -13   9        0.57        0.32      0.91 o 
   3 -13   9      134.62      145.39      6.49 o 
   4 -13   9        0.99        3.95      4.11 o 
   5 -13   9      104.86      115.51     20.89 o 
  -4 -12   9       34.07       31.13      5.97 o 
  -3 -12   9        4.29        2.03      1.96 o 
  -2 -12   9        3.25        4.50      1.16 o 
  -1 -12   9        7.76        9.99      2.96 o 
   0 -12   9       13.37        6.37      1.94 o 
   1 -12   9      233.37      235.22      6.05 o 
   2 -12   9       12.19       14.72      3.56 o 
   3 -12   9      382.44      380.47     11.58 o 
   4 -12   9       20.75       22.02      4.58 o 
   5 -12   9       30.24       34.99      5.36 o 
  -5 -11   9       35.83       35.17      4.70 o 
  -4 -11   9        1.29        5.70      3.03 o 
  -3 -11   9       37.54       34.72      3.88 o 
  -2 -11   9        2.98        2.80      1.12 o 
  -1 -11   9        3.02        2.54      1.09 o 
   0 -11   9      120.68      123.42      4.11 o 
   1 -11   9       12.85       10.15      1.53 o 
   2 -11   9        6.41        6.91      1.10 o 
   3 -11   9       29.49       32.99      3.53 o 
   4 -11   9        0.51        1.80      2.69 o 
   5 -11   9      101.63       90.83      7.79 o 
  -5 -10   9        0.02       -1.99      2.68 o 
  -4 -10   9       12.75        9.97      3.10 o 
  -3 -10   9      132.20      129.57      5.16 o 
  -2 -10   9       45.42       45.24      3.35 o 
  -1 -10   9      299.54      296.43      5.79 o 
   0 -10   9       11.62       12.10      1.22 o 
   1 -10   9       24.70       27.77      1.86 o 
   2 -10   9      246.23      240.43      5.68 o 
   3 -10   9      360.61      388.19     11.28 o 
   4 -10   9        5.45        5.99      2.97 o 
   5 -10   9        0.87       -0.93      2.52 o 
  -6  -9   9        5.52        3.00      3.01 o 
  -5  -9   9       13.58        8.45      3.10 o 
  -4  -9   9        0.32        0.91      2.41 o 
  -3  -9   9      228.67      241.20      7.21 o 
  -2  -9   9       25.68       27.62      1.98 o 
  -1  -9   9       26.80       29.77      1.60 o 
   0  -9   9       67.02       91.19      5.57 o 
   1  -9   9       13.26       10.69      1.35 o 
   2  -9   9       18.99       17.65      2.05 o 
   3  -9   9       80.22      106.97      5.28 o 
   4  -9   9       14.07       15.45      3.69 o 
   5  -9   9        4.10        3.09      2.80 o 
  -6  -8   9       28.12       32.13      4.35 o 
  -5  -8   9        3.22        7.10      2.80 o 
  -4  -8   9        7.07        6.86      2.52 o 
  -3  -8   9      119.24      114.50      4.52 o 
  -2  -8   9      201.30      206.32      5.05 o 
  -1  -8   9      124.85      111.51      2.90 o 
   0  -8   9      116.81      155.98      8.25 o 
   1  -8   9       73.24       73.79      2.76 o 
   2  -8   9        0.31        0.02      1.04 o 
   3  -8   9       18.00       19.31      5.62 o 
   4  -8   9        9.52        7.37      2.95 o 
   5  -8   9        2.54        5.05      2.94 o 
   6  -8   9       20.92       20.86      4.32 o 
  -6  -7   9       32.78       33.32      4.11 o 
  -5  -7   9        0.09        3.05      2.44 o 
  -4  -7   9       11.85       11.35      2.70 o 
  -3  -7   9      248.48      228.60      6.63 o 
  -2  -7   9      285.44      265.38      5.58 o 
  -1  -7   9       27.67       26.99      2.05 o 
   0  -7   9       22.24       43.34      4.60 o 
   1  -7   9        8.59        8.91      1.08 o 
   2  -7   9        4.21        3.19      1.36 o 
   3  -7   9      123.44      120.83      5.97 o 
   4  -7   9        9.41       13.98      5.41 o 
   5  -7   9       41.20       45.50      5.09 o 
   6  -7   9      137.63      144.95      9.92 o 
  -6  -6   9        0.01        7.36      2.60 o 
  -5  -6   9       16.42       14.18      3.30 o 
  -4  -6   9        1.25        2.99      2.05 o 
  -3  -6   9       54.45       55.48      3.36 o 
  -2  -6   9       91.90       95.42      2.78 o 
  -1  -6   9       19.67       16.33      1.27 o 
   0  -6   9      118.52      122.46      5.18 o 
   1  -6   9       22.73       24.98      1.49 o 
   2  -6   9       20.25       19.38      1.91 o 
   3  -6   9       60.42       76.54      4.96 o 
   4  -6   9       47.36       40.15      4.73 o 
   5  -6   9        1.18        1.79      2.60 o 
   6  -6   9       15.64       23.33      4.46 o 
  -7  -5   9       63.02       57.21      4.88 o 
  -6  -5   9        0.00       -0.14      2.16 o 
  -5  -5   9       17.38       16.19      4.48 o 
  -4  -5   9       63.09       48.84      6.38 o 
  -3  -5   9        0.05        5.69      5.22 o 
  -2  -5   9       19.28       25.39      1.39 o 
  -1  -5   9        4.08        5.01      0.81 o 
   0  -5   9      220.97      266.46      6.06 o 
   1  -5   9        0.10        1.41      0.68 o 
   2  -5   9        3.27        1.94      1.16 o 
   3  -5   9        6.27       22.68      3.05 o 
   4  -5   9        6.77        7.48      3.13 o 
   5  -5   9        0.51       -2.40      2.40 o 
  -7  -4   9        5.86        4.43      2.53 o 
  -6  -4   9       19.96       15.93      2.97 o 
  -5  -4   9       24.88       21.45      3.24 o 
  -4  -4   9       19.08       21.67      3.31 o 
  -3  -4   9      108.98      112.46      3.99 o 
  -2  -4   9        0.08        2.70      0.70 o 
  -1  -4   9       90.69       94.25      2.46 o 
   0  -4   9      288.22      294.84      6.56 o 
   1  -4   9        0.06        0.12      0.68 o 
   2  -4   9        4.62        4.81      1.40 o 
   3  -4   9       66.47       62.49      4.55 o 
   4  -4   9      121.50      123.70      7.64 o 
   5  -4   9       60.58       48.71      9.96 o 
  -7  -3   9        6.70        9.59      2.67 o 
  -5  -3   9      109.73      105.17      6.00 o 
  -4  -3   9        5.01       12.66      2.71 o 
  -3  -3   9       17.51       17.73      2.05 o 
  -2  -3   9      152.30      149.40      3.07 o 
  -1  -3   9       37.38       30.69      1.37 o 
   0  -3   9        0.65       19.58      2.86 o 
   1  -3   9        5.27        4.74      1.18 o 
   2  -3   9      138.63      133.36      4.16 o 
   3  -3   9       59.42       62.28      6.67 o 
   4  -3   9      597.67      580.80     26.44 o 
   5  -3   9       78.47       77.35      9.72 o 
  -7  -2   9        1.39        1.03      2.32 o 
  -6  -2   9      109.31      104.69      6.04 o 
  -5  -2   9       22.81       24.92      3.56 o 
  -4  -2   9       57.45       54.71      6.06 o 
  -3  -2   9      187.68      196.05      4.50 o 
  -2  -2   9        8.75        7.94      0.80 o 
  -1  -2   9        6.00        5.58      0.89 o 
   0  -2   9       59.02       58.88      3.70 o 
   1  -2   9       11.23       10.69      1.21 o 
   2  -2   9      198.10      194.94      5.36 o 
   3  -2   9      152.58      160.09      5.83 o 
   4  -2   9       29.24       26.00      7.22 o 
   5  -2   9       12.90       13.19      3.98 o 
  -7  -1   9        0.01        2.07      2.33 o 
  -6  -1   9       99.31       93.16      6.62 o 
  -5  -1   9      201.73      191.98      8.51 o 
  -4  -1   9        0.57        0.71      1.89 o 
  -3  -1   9       27.72       25.73      1.89 o 
  -2  -1   9      262.75      258.30      4.75 o 
  -1  -1   9       28.73       28.73      1.57 o 
   0  -1   9      365.58      368.86      6.75 o 
   1  -1   9        4.00        5.03      0.99 o 
   2  -1   9      442.68      432.12      9.70 o 
   3  -1   9      175.82      180.17      6.46 o 
   4  -1   9       78.47       71.89      6.52 o 
   5  -1   9       18.82       14.44      4.24 o 
  -7   0   9       16.58       16.97      3.27 o 
  -6   0   9        7.54        9.10      2.75 o 
  -5   0   9       23.01       28.92      3.73 o 
  -4   0   9       95.23       77.69      7.13 o 
  -3   0   9       35.54       34.45      2.28 o 
  -2   0   9      233.59      238.01      5.26 o 
  -1   0   9        6.19        3.67      0.89 o 
   0   0   9      183.70      181.70      6.73 o 
   1   0   9       21.31       21.72      1.61 o 
   2   0   9       78.00       77.74      4.14 o 
   3   0   9       57.71       59.62      6.91 o 
   4   0   9       29.02       31.55      5.03 o 
   5   0   9        6.43        8.79      3.92 o 
  -7   1   9        5.72        0.03      2.40 o 
  -6   1   9       56.21       42.17      4.28 o 
  -5   1   9       21.56       20.69      3.48 o 
  -4   1   9       18.94       13.87      2.92 o 
  -3   1   9       89.38      122.93     16.73 o 
  -2   1   9       75.43       75.22      2.60 o 
  -1   1   9        0.97        0.04      0.79 o 
   0   1   9       17.43       14.81      2.33 o 
   1   1   9        4.72        5.48      1.53 o 
   2   1   9      131.00      125.60      4.48 o 
   3   1   9       27.65       29.15      2.35 o 
   4   1   9       28.63       25.77      5.22 o 
  -7   2   9        1.39        1.60      2.46 o 
  -6   2   9        0.02       12.71      3.41 o 
  -5   2   9       47.17       45.64      4.65 o 
  -4   2   9        0.59       -1.92      2.03 o 
  -3   2   9       37.98       38.83      2.62 o 
  -2   2   9      615.40      631.21     12.17 o 
  -1   2   9       39.67       41.10      2.82 o 
   0   2   9        5.12        6.29      1.26 o 
   1   2   9        0.44        1.95      1.01 o 
   2   2   9       11.98       11.03      2.03 o 
   3   2   9        1.55        1.03      1.78 o 
   4   2   9        2.21        9.60      3.21 o 
  -7   3   9       76.15       65.79      5.53 o 
  -6   3   9       67.35       75.31     14.53 o 
  -5   3   9        3.13        5.43      2.77 o 
  -4   3   9        8.58        9.16      3.13 o 
  -3   3   9       20.57       22.76      2.31 o 
  -2   3   9      103.49      105.66      3.77 o 
  -1   3   9       10.62        9.89      1.82 o 
   0   3   9        0.11       -0.74      1.03 o 
   1   3   9       90.80       91.96      3.49 o 
   2   3   9       10.11        6.51      2.03 o 
   3   3   9       13.01       12.24      2.54 o 
  -6   4   9       55.34       51.07      5.41 o 
  -5   4   9        8.31        7.87      3.18 o 
  -4   4   9       14.75       11.68      3.58 o 
  -3   4   9       16.23       19.02      2.69 o 
  -2   4   9       69.85       80.98      4.12 o 
  -1   4   9       32.00       31.15      2.87 o 
   0   4   9       56.65       50.88      3.24 o 
   1   4   9       40.06       41.26      3.24 o 
   2   4   9        0.36        2.52      1.94 o 
   3   4   9       30.53       39.73      3.76 o 
  -6   5   9        0.00        3.15      3.09 o 
  -5   5   9       63.95       69.49      6.49 o 
  -4   5   9       22.72       30.17      8.34 o 
  -3   5   9       32.64       28.11      3.29 o 
  -2   5   9       52.90       52.79      2.85 o 
  -1   5   9       34.06       29.42      2.65 o 
   0   5   9        6.08        6.52      3.07 o 
   1   5   9       21.32       15.88      2.14 o 
   2   5   9        1.29        0.99      2.03 o 
  -5   6   9        4.81        2.28      5.15 o 
  -4   6   9       18.98       16.91      6.14 o 
  -3   6   9       26.90       25.55      3.35 o 
  -2   6   9       30.35       31.28      2.46 o 
  -1   6   9       83.48       79.54      4.03 o 
   0   6   9       47.40       45.33      3.33 o 
   1   6   9       11.02        9.88      1.95 o 
  -5   7   9       45.74       48.31      6.41 o 
  -4   7   9        0.19       -1.90      3.14 o 
  -3   7   9       18.36       18.72      3.03 o 
  -2   7   9       40.76       51.26      5.09 o 
  -1   7   9        0.23        1.18      1.52 o 
   0   7   9       23.56       21.52      3.80 o 
   1   7   9        2.87        4.36      1.80 o 
  -4   8   9       68.65       62.38      8.13 o 
  -3   8   9        0.09        0.49      2.11 o 
  -2   8   9        4.38        4.65      1.77 o 
  -1   8   9       41.51       34.55      3.20 o 
   0 -16  10        9.03        6.58      2.05 o 
   1 -16  10      104.48      118.94      5.59 o 
   2 -16  10        3.98        8.30      3.18 o 
  -2 -15  10       32.40       34.72      6.97 o 
  -1 -15  10       18.39       19.01      2.58 o 
   0 -15  10        5.83        5.61      1.86 o 
   1 -15  10       30.09       28.62      3.16 o 
   3 -15  10       25.04       31.17      3.82 o 
  -3 -14  10       92.51      100.18      5.62 o 
  -2 -14  10       64.21       56.30      3.31 o 
  -1 -14  10       17.43       24.34      3.79 o 
   0 -14  10       35.57       30.88      3.05 o 
   1 -14  10        9.77        9.41      1.88 o 
   2 -14  10        3.86        4.42      1.88 o 
   3 -14  10        7.40        3.55      2.25 o 
   4 -14  10        0.30        1.84      3.43 o 
  -3 -13  10       96.45       98.30      5.23 o 
  -2 -13  10      133.98      134.09      4.40 o 
  -1 -13  10       12.77       22.01      3.84 o 
   0 -13  10        1.03        1.20      1.74 o 
   1 -13  10       26.49       30.31      4.28 o 
   2 -13  10       49.87       47.26      8.52 o 
   3 -13  10       15.56       18.53      3.58 o 
   4 -13  10        6.05        5.99      3.60 o 
  -4 -12  10        6.99       12.87      4.04 o 
  -3 -12  10       45.38       46.73      3.82 o 
  -2 -12  10       39.50       42.54      3.06 o 
  -1 -12  10        2.20        1.83      1.18 o 
   0 -12  10        0.50       -0.36      1.22 o 
   1 -12  10      101.94      102.48      3.72 o 
   2 -12  10       31.74       36.88      3.46 o 
   3 -12  10       22.74       26.46      4.28 o 
   4 -12  10       33.75       38.15      5.60 o 
   5 -12  10        1.91        1.55      3.36 o 
  -5 -11  10        5.70        4.52      3.94 o 
  -4 -11  10        1.84        1.84      3.00 o 
  -3 -11  10        1.84        3.15      1.99 o 
  -2 -11  10       31.60       31.34      2.07 o 
  -1 -11  10      102.00      106.49      3.72 o 
   0 -11  10      559.15      602.68     12.14 o 
   1 -11  10      922.52      923.98     17.46 o 
   2 -11  10       95.04       89.50      3.22 o 
   3 -11  10      189.77      206.22     10.91 o 
   4 -11  10        1.89        1.22      2.96 o 
   5 -11  10       11.49       12.83      4.16 o 
  -5 -10  10        8.40        3.43      3.61 o 
  -4 -10  10        6.35        4.27      2.71 o 
  -3 -10  10       11.32       11.50      2.37 o 
  -2 -10  10      109.02      116.13      3.77 o 
  -1 -10  10      226.23      236.00      8.59 o 
   0 -10  10     2304.01     2161.02     35.46 o 
   1 -10  10      605.30      563.17     11.41 o 
   2 -10  10      124.27      121.20      4.86 o 
   3 -10  10       22.21       27.86      3.22 o 
   4 -10  10       10.78        8.93      3.40 o 
   5 -10  10       17.07       16.90      4.24 o 
  -5  -9  10        1.19       -1.42      2.52 o 
  -4  -9  10       11.69       12.21      3.07 o 
  -3  -9  10       46.73       54.96      3.92 o 
  -2  -9  10     1436.48     1456.04     25.74 o 
  -1  -9  10      643.84      640.35     12.53 o 
   0  -9  10       99.54       98.10      5.22 o 
   1  -9  10      100.38       88.92      3.19 o 
   2  -9  10        0.01       -1.12      1.12 o 
   3  -9  10        5.36        9.26      1.90 o 
   4  -9  10        0.12       -2.27      2.53 o 
   5  -9  10       74.12       76.26      6.86 o 
  -6  -8  10       35.25       39.91      4.70 o 
  -5  -8  10       13.84       13.79      3.27 o 
  -4  -8  10       13.38       13.17      3.08 o 
  -3  -8  10      118.07      131.05      8.07 o 
  -2  -8  10      251.97      225.06      5.51 o 
  -1  -8  10       87.25       77.66      2.39 o 
   0  -8  10        0.50        5.56      1.65 o 
   1  -8  10        0.74        1.17      0.86 o 
   2  -8  10       28.99       29.70      2.43 o 
   3  -8  10       36.09       35.62      2.89 o 
   4  -8  10      407.86      399.52     15.76 o 
   5  -8  10       34.53       34.43      7.12 o 
  -6  -7  10        6.40        7.39      2.91 o 
  -5  -7  10       38.54       29.48      3.89 o 
  -4  -7  10       26.69       23.61      3.39 o 
  -3  -7  10        0.80        1.43      2.00 o 
  -2  -7  10       18.33       19.90      2.80 o 
  -1  -7  10        0.65       -0.18      0.65 o 
   0  -7  10        8.91        8.53      1.54 o 
   1  -7  10      124.22      129.11      4.40 o 
   2  -7  10      101.84      106.49      4.10 o 
   3  -7  10      176.48      180.46      7.74 o 
   4  -7  10      546.93      523.79     19.04 o 
   5  -7  10       66.43       52.62      5.94 o 
  -6  -6  10        2.29        0.84      4.03 o 
  -5  -6  10       35.08       27.44      3.62 o 
  -4  -6  10      128.87       99.91      6.40 o 
  -3  -6  10        1.03        3.00      2.05 o 
  -2  -6  10       32.39       32.88      2.40 o 
  -1  -6  10       62.37       63.64      2.21 o 
   0  -6  10       92.36       96.49      3.88 o 
   1  -6  10       70.08       68.75      2.55 o 
   2  -6  10      144.02      132.86      4.50 o 
   3  -6  10       50.32       58.57      4.70 o 
   4  -6  10       15.26       16.77      4.24 o 
   5  -6  10       18.20       16.27      5.29 o 
  -6  -5  10        9.15        5.39      2.51 o 
  -5  -5  10       13.23       15.61      3.50 o 
  -4  -5  10       27.42       29.07      5.07 o 
  -3  -5  10      148.35      167.63      6.00 o 
  -2  -5  10      221.50      225.20      5.36 o 
  -1  -5  10      154.35      147.32      3.52 o 
   0  -5  10        1.35        1.34      0.73 o 
   1  -5  10      118.55      128.39      3.58 o 
   2  -5  10       27.30       28.94      2.33 o 
   3  -5  10       51.41       62.10      9.90 o 
   4  -5  10        9.66        9.77      3.41 o 
   5  -5  10        0.73       -0.30      3.07 o 
  -7  -4  10       21.51       14.51      3.35 o 
  -6  -4  10        3.15        7.98      3.13 o 
  -5  -4  10        0.02        2.47      2.22 o 
  -4  -4  10       16.37       21.86      7.86 o 
  -3  -4  10      350.21      377.83     10.58 o 
  -2  -4  10      507.06      522.60      8.55 o 
  -1  -4  10       17.26       17.52      1.27 o 
   0  -4  10      108.12      115.63      3.62 o 
   1  -4  10       36.03       42.37      2.18 o 
   2  -4  10        2.13        0.79      1.26 o 
   3  -4  10        3.24        2.05      2.28 o 
   4  -4  10       61.73       80.09      8.37 o 
   5  -4  10        0.00       -1.69      2.85 o 
  -7  -3  10       45.48       34.96      3.97 o 
  -6  -3  10       18.65       19.01      3.38 o 
  -5  -3  10      517.91      519.41     17.77 o 
  -4  -3  10      168.72      179.62     15.64 o 
  -3  -3  10      274.77      305.02      9.04 o 
  -2  -3  10      132.31      134.53      3.16 o 
  -1  -3  10       61.62       65.19      2.39 o 
   0  -3  10        2.76        5.87      0.95 o 
   1  -3  10        0.11        0.78      0.89 o 
   2  -3  10       65.67       62.18      3.54 o 
   3  -3  10       67.99       81.86      4.56 o 
   4  -3  10      178.69      185.75     10.02 o 
   5  -3  10        4.89       11.21      3.98 o 
  -7  -2  10        6.91        6.96      2.86 o 
  -6  -2  10       31.08       23.36      3.71 o 
  -5  -2  10      540.51      551.83     18.65 o 
  -4  -2  10       78.23       92.85      7.35 o 
  -3  -2  10       87.05       93.59      4.42 o 
  -2  -2  10       15.65       13.80      1.10 o 
  -1  -2  10        6.29        4.91      0.98 o 
   0  -2  10       41.79       36.78      1.83 o 
   1  -2  10      432.47      399.58      8.69 o 
   2  -2  10      406.91      391.98      9.19 o 
   3  -2  10      237.62      264.55      9.24 o 
   4  -2  10       15.05       21.89      4.52 o 
   5  -2  10       22.10       21.37      4.87 o 
  -7  -1  10        0.43        1.41      2.64 o 
  -6  -1  10       63.41       58.45      5.18 o 
  -5  -1  10        0.74        3.67      2.33 o 
  -4  -1  10        4.00        1.08      2.42 o 
  -3  -1  10        3.65        3.44      1.84 o 
  -2  -1  10       14.65       14.79      1.28 o 
  -1  -1  10       90.43       80.27      2.75 o 
   0  -1  10       22.11       26.97      3.99 o 
   1  -1  10     2595.94     2493.80     36.14 o 
   2  -1  10      145.54      144.03      4.89 o 
   3  -1  10      448.91      395.82     18.38 o 
   4  -1  10        4.96        5.35      3.67 o 
  -7   0  10       92.95       87.41     10.89 o 
  -6   0  10       64.12       40.01      4.50 o 
  -5   0  10       54.19       57.73      5.25 o 
  -4   0  10       24.62       22.88      3.79 o 
  -3   0  10       22.41       19.10      2.41 o 
  -2   0  10       19.56       17.78      1.47 o 
  -1   0  10     1575.86     1593.78     26.22 o 
   0   0  10        0.16        6.01      1.60 o 
   1   0  10      767.48      747.66     12.36 o 
   2   0  10        3.66        2.46      1.31 o 
   3   0  10       53.14       48.09      3.47 o 
   4   0  10        1.91        9.28      3.86 o 
  -7   1  10       64.91       47.82      5.06 o 
  -6   1  10        0.77        0.97      2.68 o 
  -5   1  10       16.18       14.43      5.54 o 
  -4   1  10        2.89        4.37      2.71 o 
  -3   1  10       91.44       95.49      9.48 o 
  -2   1  10        5.82        5.37      1.90 o 
  -1   1  10      594.07      593.71     13.15 o 
   0   1  10      368.16      326.81     10.41 o 
   1   1  10       47.72       47.25      2.58 o 
   2   1  10        5.92        5.43      1.88 o 
   3   1  10       13.03       10.17      2.63 o 
   4   1  10        4.91        7.15      4.23 o 
  -5   2  10        0.19       -1.69      2.51 o 
  -4   2  10       59.52       47.97      5.56 o 
  -3   2  10       53.11       63.91     13.53 o 
  -2   2  10       57.27       67.32      6.05 o 
  -1   2  10       21.22       18.42      1.97 o 
   0   2  10        0.20        1.30      1.09 o 
   1   2  10        5.55        5.55      1.37 o 
   2   2  10       19.31       17.33      2.58 o 
   3   2  10        7.95        9.05      2.26 o 
  -6   3  10        1.58       13.53      4.79 o 
  -5   3  10        6.51        2.14      2.77 o 
  -4   3  10       36.57       33.37      4.69 o 
  -3   3  10        1.16        1.35      2.43 o 
  -2   3  10        1.90        1.07      1.13 o 
  -1   3  10       71.03       65.27      3.46 o 
   0   3  10        6.26        9.66      1.98 o 
   1   3  10       69.32       76.38      4.97 o 
   2   3  10       12.62       12.55      2.50 o 
   3   3  10        5.30        2.28      2.29 o 
  -6   4  10        3.22        9.01      3.27 o 
  -5   4  10        9.27        8.75      4.90 o 
  -4   4  10        1.09       -1.26      2.80 o 
  -3   4  10       56.14       55.97      8.45 o 
  -2   4  10       31.95       30.59      2.36 o 
  -1   4  10       97.70       88.83      4.52 o 
   0   4  10        0.04        0.59      1.27 o 
   1   4  10        0.19        5.52      1.97 o 
   2   4  10       40.31       49.51      4.57 o 
  -5   5  10        2.52        0.84      3.04 o 
  -4   5  10        3.74        2.96      3.34 o 
  -3   5  10        4.59        3.07      2.01 o 
  -2   5  10      140.77      154.05      6.32 o 
  -1   5  10      208.29      174.75      7.00 o 
   0   5  10        1.39        1.57      1.61 o 
   1   5  10       30.47       32.51      3.06 o 
  -5   6  10        0.14        0.94      3.37 o 
  -4   6  10       97.57       97.18      8.43 o 
  -3   6  10       17.01       11.79      3.54 o 
  -2   6  10      177.36      180.69      6.97 o 
  -1   6  10        0.58        0.20      1.41 o 
   0   6  10       50.11       47.15      3.88 o 
  -3   7  10        5.69        4.47      2.39 o 
  -2   7  10       70.24       50.38      4.34 o 
  -1   7  10       14.96       15.66      5.69 o 
   0 -16  11       30.23       25.24      3.15 o 
   1 -16  11       14.70        8.16      2.06 o 
  -2 -15  11       16.15       18.09      2.20 o 
  -1 -15  11        1.61        1.67      1.64 o 
   0 -15  11       18.42       14.76      2.54 o 
   1 -15  11        0.72       -0.86      1.37 o 
   2 -15  11        0.53        7.38      2.90 o 
  -3 -14  11       11.16        6.98      2.80 o 
  -2 -14  11       21.87       18.93      3.36 o 
  -1 -14  11        0.34        7.47      1.82 o 
   0 -14  11       51.54       49.76      3.82 o 
   1 -14  11        0.90        1.38      1.43 o 
   2 -14  11       17.89       11.30      2.46 o 
   3 -14  11       14.32       15.82      2.88 o 
  -3 -13  11       79.75       83.32      5.02 o 
  -2 -13  11       18.01       20.20      1.92 o 
  -1 -13  11        0.07        3.77      1.51 o 
   0 -13  11        1.00       -0.11      1.31 o 
   1 -13  11        1.96        1.73      1.37 o 
   2 -13  11        1.17        1.79      1.94 o 
   3 -13  11        0.74        5.66      3.11 o 
   4 -13  11        5.48       10.43      4.18 o 
  -4 -12  11       14.67       12.02      3.99 o 
  -3 -12  11       23.49       18.92      3.70 o 
  -2 -12  11        1.91        1.56      1.18 o 
  -1 -12  11       39.04       49.90      6.24 o 
   0 -12  11        2.59        2.75      1.36 o 
   1 -12  11      437.95      445.61      9.79 o 
   2 -12  11       39.61       40.94      4.37 o 
   3 -12  11        8.06        8.23      2.53 o 
   4 -12  11        4.33        9.11      4.10 o 
  -4 -11  11       33.42       39.44      4.87 o 
  -3 -11  11        9.52       11.68      2.45 o 
  -2 -11  11       75.13       72.78      3.11 o 
  -1 -11  11       27.68       33.61      2.53 o 
   0 -11  11        0.44       12.15      1.97 o 
   1 -11  11       41.45       34.09      2.97 o 
   2 -11  11        1.54       -0.48      1.61 o 
   3 -11  11        0.72       11.24      3.15 o 
   4 -11  11        1.11        2.89      3.17 o 
  -5 -10  11        6.62        3.35      3.04 o 
  -4 -10  11      185.44      184.34      8.45 o 
  -3 -10  11       36.69       46.37      3.57 o 
  -2 -10  11      355.60      352.99     12.51 o 
  -1 -10  11        0.56        1.01      1.13 o 
   0 -10  11      191.67      225.26      7.02 o 
   1 -10  11      509.63      475.14     10.10 o 
   2 -10  11        4.87        4.30      1.71 o 
   3 -10  11        0.00        8.66      2.41 o 
   4 -10  11        1.63        0.74      3.00 o 
   5 -10  11       82.47       85.46      7.62 o 
  -5  -9  11      103.31      109.08      6.94 o 
  -4  -9  11       94.28       96.80      8.52 o 
  -3  -9  11       32.00       20.06      3.79 o 
  -2  -9  11       99.14      103.39      4.28 o 
  -1  -9  11        0.24        0.10      0.95 o 
   1  -9  11       16.83       15.76      1.56 o 
   2  -9  11       39.67       39.21      3.07 o 
   3  -9  11        7.82        5.87      2.15 o 
   4  -9  11        7.53        7.70      3.99 o 
   5  -9  11       49.79       49.18      6.12 o 
  -6  -8  11        1.23        1.58      2.81 o 
  -5  -8  11       15.93       10.88      3.38 o 
  -4  -8  11      257.99      260.38      9.86 o 
  -3  -8  11        5.70        8.92      2.90 o 
  -2  -8  11      368.51      356.69      6.89 o 
  -1  -8  11        0.71        0.50      1.01 o 
   0  -8  11        0.00       13.53      2.29 o 
   1  -8  11       18.41       17.72      1.62 o 
   2  -8  11        5.77        3.11      1.49 o 
   3  -8  11      119.91      115.17      5.48 o 
   4  -8  11       12.43        7.72      5.66 o 
   5  -8  11        6.46       10.90      5.06 o 
  -6  -7  11       30.03       38.42      4.54 o 
  -5  -7  11        0.30        7.11      2.75 o 
  -4  -7  11      211.47      188.47      8.01 o 
  -3  -7  11        2.29        1.87      2.23 o 
  -2  -7  11        0.56        0.99      0.97 o 
  -1  -7  11        7.07        8.03      1.33 o 
   0  -7  11       18.50       29.62      3.43 o 
   1  -7  11       45.63       41.93      2.20 o 
   2  -7  11        5.87        5.18      1.57 o 
   3  -7  11       30.40       28.87      2.99 o 
   4  -7  11       52.66       54.03      6.04 o 
   5  -7  11       12.49        6.54      3.80 o 
  -6  -6  11       60.75       65.37     12.38 o 
  -5  -6  11       22.89       22.61      5.52 o 
  -4  -6  11       65.87       65.17      5.75 o 
  -3  -6  11        8.32       17.81      3.38 o 
  -2  -6  11        0.12        0.11      0.82 o 
  -1  -6  11        8.40        5.73      1.16 o 
   0  -6  11       18.98       17.59      2.82 o 
   1  -6  11        3.68        3.45      1.06 o 
   2  -6  11        9.66        9.98      1.78 o 
   3  -6  11       16.76       30.48      3.92 o 
   4  -6  11        0.04        1.18      2.80 o 
   5  -6  11        7.16        7.93      5.77 o 
  -6  -5  11        0.47        9.08      3.26 o 
  -5  -5  11       73.92       61.71     11.68 o 
  -4  -5  11       23.14       20.11      3.67 o 
  -3  -5  11       36.13       32.49      3.04 o 
  -2  -5  11       19.25       20.58      1.72 o 
  -1  -5  11        4.67        5.23      1.05 o 
   0  -5  11       12.35       15.51      2.85 o 
   1  -5  11       11.63       10.00      1.45 o 
   2  -5  11        0.00        0.70      1.37 o 
   3  -5  11        9.48        8.53      2.16 o 
   4  -5  11        8.64        3.86      3.31 o 
   5  -5  11       39.86       41.77     10.25 o 
  -6  -4  11        4.02       11.99      3.14 o 
  -5  -4  11        2.04        6.73      2.85 o 
  -4  -4  11       37.34       43.65      6.10 o 
  -3  -4  11       84.99       93.10      4.65 o 
  -2  -4  11       44.39       43.53      2.69 o 
  -1  -4  11       20.55       14.99      1.52 o 
   0  -4  11       26.50       34.50      2.34 o 
   1  -4  11       17.10       14.72      3.02 o 
   2  -4  11        1.42        1.03      1.52 o 
   3  -4  11        0.53        0.78      1.77 o 
   4  -4  11        0.00        2.31      3.39 o 
  -6  -3  11       18.70       14.16      3.47 o 
  -5  -3  11       12.56       14.24      4.39 o 
  -4  -3  11       14.63       24.52      4.06 o 
  -3  -3  11      145.04      143.32      5.80 o 
  -2  -3  11        6.67        7.51      1.27 o 
  -1  -3  11        0.91        0.50      0.88 o 
   0  -3  11       75.86       74.86      3.26 o 
   1  -3  11       17.77       17.55      1.73 o 
   2  -3  11      483.22      463.03     11.94 o 
   3  -3  11        0.64        3.26      2.68 o 
   4  -3  11        3.12        6.19      3.62 o 
  -6  -2  11       69.59       59.70      6.05 o 
  -5  -2  11       12.81        8.61      3.13 o 
  -4  -2  11       42.10       46.75      5.13 o 
  -3  -2  11       15.59       13.47      2.30 o 
  -2  -2  11        9.55        8.17      1.35 o 
  -1  -2  11       68.32       64.83      2.94 o 
   0  -2  11      231.49      219.59      5.51 o 
   1  -2  11      189.32      179.81      5.09 o 
   2  -2  11       14.75       12.35      2.39 o 
   3  -2  11       27.09       19.38      2.97 o 
   4  -2  11       15.67       12.33      4.31 o 
  -6  -1  11       79.07       90.47      6.71 o 
  -5  -1  11       34.26       36.15      4.58 o 
  -4  -1  11       46.45       48.83      6.94 o 
  -3  -1  11       75.73      107.94      5.15 o 
  -2  -1  11      595.11      601.89     13.11 o 
  -1  -1  11      146.47      140.37      4.67 o 
   0  -1  11      317.97      333.23      9.54 o 
   1  -1  11      440.03      431.64      8.60 o 
   2  -1  11      181.74      190.71      6.03 o 
   3  -1  11        0.62       -0.46      1.80 o 
   4  -1  11       14.27       13.76      7.47 o 
  -6   0  11       15.92       15.06      3.55 o 
  -5   0  11        2.93        3.41      2.94 o 
  -4   0  11      104.59      106.75      8.09 o 
  -3   0  11      165.77      276.56     13.39 o 
  -2   0  11      386.33      378.68      9.13 o 
  -1   0  11       36.86       36.47      3.62 o 
   0   0  11       62.46       70.71      3.88 o 
   1   0  11        3.74        5.26      1.90 o 
   2   0  11        1.95        1.79      1.47 o 
   3   0  11       23.80       23.61      2.69 o 
  -6   1  11        0.16        3.75      2.92 o 
  -5   1  11        6.53        5.13      2.88 o 
  -4   1  11       86.19       95.78      7.20 o 
  -3   1  11       63.52       69.82      4.43 o 
  -2   1  11       38.95       40.59      2.52 o 
  -1   1  11       86.01       85.48      4.01 o 
   0   1  11       24.53       24.08      2.59 o 
   1   1  11       47.36       48.71      3.13 o 
   2   1  11        2.15        2.36      2.01 o 
   3   1  11        0.28        0.94      2.29 o 
  -5   2  11        0.17       -0.29      2.82 o 
  -4   2  11       52.49       47.64      5.56 o 
  -3   2  11      195.27      195.65      8.43 o 
  -2   2  11        3.38        5.79      1.43 o 
  -1   2  11        0.02        1.50      1.41 o 
   0   2  11       28.29       31.12      8.45 o 
   1   2  11       21.24       22.40      2.35 o 
   2   2  11       19.32       26.42      3.27 o 
  -6   3  11        5.94        5.61      3.47 o 
  -5   3  11       26.53       24.45      4.72 o 
  -4   3  11        0.16        2.53      3.09 o 
  -3   3  11       12.49       10.82      2.54 o 
  -2   3  11        1.70        2.89      1.70 o 
  -1   3  11        1.19        0.56      1.26 o 
   0   3  11        9.39        4.48      1.62 o 
   1   3  11       29.56       33.53      2.86 o 
   2   3  11       23.07       23.45      4.07 o 
  -5   4  11        9.03        9.72      3.88 o 
  -4   4  11        9.73        1.99      3.30 o 
  -3   4  11       11.95       12.98      2.79 o 
  -2   4  11        3.00        8.38      1.65 o 
  -1   4  11        0.07        0.39      1.33 o 
   0   4  11        5.49        6.18      1.79 o 
   1   4  11        0.69        2.13      1.61 o 
  -4   5  11        1.95        0.24      3.31 o 
  -3   5  11       12.36       11.02      2.81 o 
  -2   5  11        5.60       16.35      2.59 o 
  -1   5  11        1.12        1.23      1.58 o 
   0   5  11        0.10        1.91      1.82 o 
  -3   6  11       55.35       55.19     19.65 o 
  -2   6  11       34.44       51.02      4.02 o 
  -1   6  11        5.40        0.68      1.69 o 
  -1 -15  12      121.67      169.83      7.06 o 
   0 -15  12       67.60       69.67      4.42 o 
   1 -15  12       23.55       21.73      3.90 o 
   2 -15  12        7.68        3.97      2.59 o 
  -2 -14  12        2.77        3.60      1.54 o 
  -1 -14  12        2.17        8.15      2.20 o 
   0 -14  12       33.43       33.99      6.90 o 
   1 -14  12        1.59        3.95      1.55 o 
   2 -14  12       24.24       21.47      3.58 o 
   3 -14  12        0.50       -0.29      3.00 o 
  -3 -13  12        6.58        7.05      2.45 o 
  -2 -13  12       10.89        8.93      3.43 o 
  -1 -13  12       16.49       16.34      3.66 o 
   0 -13  12       22.63       18.80      2.54 o 
   1 -13  12        0.69        0.63      1.31 o 
   2 -13  12       40.95       48.12      5.30 o 
   3 -13  12      111.51      109.44      8.47 o 
  -4 -12  12        7.62       12.10      3.97 o 
  -3 -12  12        0.06        3.09      1.99 o 
  -2 -12  12       24.51       26.64      2.22 o 
  -1 -12  12        6.05        5.80      1.83 o 
   0 -12  12       12.63        9.58      1.94 o 
   1 -12  12       34.81       35.94      3.05 o 
   2 -12  12        9.12        9.21      2.56 o 
   3 -12  12       18.69       27.41      4.38 o 
   4 -12  12       17.37       15.32      4.65 o 
  -4 -11  12       69.36       60.43      6.13 o 
  -3 -11  12        4.25        3.01      2.09 o 
  -2 -11  12      324.72      339.55      7.97 o 
  -1 -11  12      655.27      666.14     19.17 o 
   1 -11  12       34.21       30.01      2.43 o 
   2 -11  12       67.73       68.51      4.59 o 
   3 -11  12        5.00        7.66      2.22 o 
   4 -11  12        0.99        2.16      3.73 o 
  -5 -10  12       31.15       29.13      4.71 o 
  -4 -10  12      103.77      106.62      8.83 o 
  -3 -10  12      333.26      364.48     14.64 o 
  -2 -10  12      414.26      424.99      9.96 o 
  -1 -10  12      520.93      504.45     11.70 o 
   1 -10  12        0.04        0.56      1.07 o 
   2 -10  12        1.08        0.96      1.56 o 
   3 -10  12        0.26        8.76      3.51 o 
   4 -10  12        0.84       -0.77      3.16 o 
  -5  -9  12      177.80      170.73      8.48 o 
  -4  -9  12      643.87      663.40     19.49 o 
  -3  -9  12      790.27      822.61     18.68 o 
  -2  -9  12        1.78        1.67      1.02 o 
  -1  -9  12        1.47        2.66      1.22 o 
   0  -9  12        0.52        1.26      1.16 o 
   1  -9  12        0.20       -0.94      0.94 o 
   2  -9  12        6.71        4.81      1.71 o 
   3  -9  12       92.02       72.35      8.43 o 
   4  -9  12       11.38        7.32      4.41 o 
  -5  -8  12       90.73      101.90      9.58 o 
  -4  -8  12      129.52      130.20      8.15 o 
  -3  -8  12       59.49       65.58      7.41 o 
  -2  -8  12       60.73       59.73      2.37 o 
  -1  -8  12        0.56        2.90      3.31 o 
   0  -8  12       32.54       35.21      4.85 o 
   1  -8  12      146.17      150.51      4.28 o 
   2  -8  12      230.91      202.37      6.86 o 
   3  -8  12      278.95      255.98      9.04 o 
   4  -8  12       51.48       39.93     13.42 o 
  -6  -7  12       40.24       55.35      9.87 o 
  -5  -7  12       71.01       64.23      5.49 o 
  -4  -7  12        7.95        4.17      3.14 o 
  -3  -7  12        0.19        2.39      1.87 o 
  -2  -7  12       76.91       74.31      3.47 o 
  -1  -7  12       31.44       33.28      2.37 o 
   0  -7  12      268.82      240.25     13.85 o 
   1  -7  12        0.05        3.37      1.11 o 
   2  -7  12      482.04      425.34     11.45 o 
   3  -7  12       90.55      170.91      6.98 o 
   4  -7  12       20.52       20.23      8.05 o 
  -6  -6  12       88.30      139.87     11.51 o 
  -5  -6  12       37.10       38.41      7.75 o 
  -4  -6  12       11.87       14.54      5.38 o 
  -3  -6  12        0.64       17.21      3.63 o 
  -2  -6  12        0.09       -0.90      0.90 o 
  -1  -6  12        2.89        3.50      1.17 o 
   0  -6  12      556.16      542.13     14.02 o 
   1  -6  12      107.22       94.07      3.34 o 
   2  -6  12        5.14        4.42      1.77 o 
   3  -6  12       11.29       10.41      2.62 o 
   4  -6  12        2.66        2.09      3.32 o 
  -6  -5  12       86.59      103.37     12.16 o 
  -5  -5  12        1.18        4.70      2.88 o 
  -4  -5  12       22.11       15.96      5.26 o 
  -3  -5  12       82.99       82.05      4.58 o 
  -2  -5  12      578.78      557.97     12.33 o 
  -1  -5  12        3.24        4.14      1.10 o 
   0  -5  12      220.40      228.36      7.30 o 
   1  -5  12      143.84      137.72      4.40 o 
   2  -5  12        1.43        0.63      1.84 o 
   3  -5  12        2.77        3.77      1.97 o 
   4  -5  12        1.40        5.10      3.67 o 
  -6  -4  12        2.13        5.50      2.92 o 
  -5  -4  12       29.61       22.53      4.08 o 
  -4  -4  12      116.32      131.72      8.32 o 
  -3  -4  12      160.18      181.06      6.89 o 
  -2  -4  12       34.05       37.39      3.07 o 
  -1  -4  12        7.70       11.06      1.65 o 
   0  -4  12        7.08       15.63      1.92 o 
   1  -4  12        1.36        0.48      1.01 o 
   2  -4  12       55.57       48.51      3.62 o 
   3  -4  12       24.83       26.73      3.26 o 
   4  -4  12       38.18       39.74      6.25 o 
  -6  -3  12      263.05      273.36     12.13 o 
  -5  -3  12       33.41       29.03      4.43 o 
  -4  -3  12       12.18       13.56      3.69 o 
  -3  -3  12       22.22       18.13      2.75 o 
  -2  -3  12        0.29        1.22      1.02 o 
  -1  -3  12        0.24       -0.28      1.05 o 
   0  -3  12       11.30       10.24      1.47 o 
   1  -3  12        2.46        0.56      1.11 o 
   2  -3  12        5.10        4.50      1.97 o 
   3  -3  12       67.99       78.97      5.05 o 
   4  -3  12        4.30        4.47      4.00 o 
  -6  -2  12       65.91       74.14      6.45 o 
  -5  -2  12        1.29        3.76      2.89 o 
  -4  -2  12       88.87       93.78      7.54 o 
  -3  -2  12       12.67       16.32      2.73 o 
  -2  -2  12       93.32       87.66      4.88 o 
  -1  -2  12      125.84      115.38      4.33 o 
   0  -2  12      492.52      472.78     14.27 o 
   1  -2  12       14.04       15.45      1.66 o 
   2  -2  12        5.88        5.43      2.88 o 
   3  -2  12        5.99        7.26      2.35 o 
  -6  -1  12       28.79       35.63     10.73 o 
  -5  -1  12        2.04        1.97      3.38 o 
  -4  -1  12        2.83       -0.99      2.79 o 
  -3  -1  12       49.83       52.77      4.03 o 
  -2  -1  12       95.16       88.43      4.38 o 
  -1  -1  12     1289.25     1268.89     28.91 o 
   0  -1  12      250.30      244.85      8.67 o 
   1  -1  12       74.18       83.91      4.11 o 
   2  -1  12        8.77        8.41      2.01 o 
   3  -1  12        0.82        1.70      1.92 o 
  -6   0  12        6.93        6.81      4.16 o 
  -5   0  12       32.38       29.86      5.04 o 
  -4   0  12        0.00        3.93      3.04 o 
  -3   0  12     1123.54     1182.52     28.67 o 
  -2   0  12      382.43      384.42     11.12 o 
  -1   0  12      362.31      344.86     11.23 o 
   0   0  12        0.37       -0.29      1.46 o 
   1   0  12       14.59       15.76      5.26 o 
   2   0  12       14.82       15.08      2.73 o 
   3   0  12        1.12        1.06      1.73 o 
  -6   1  12        0.00        1.54      4.58 o 
  -5   1  12       65.65       68.68      6.67 o 
  -4   1  12       11.98        8.25      3.98 o 
  -3   1  12      610.24      613.17     16.93 o 
  -2   1  12       38.18       33.31      2.99 o 
  -1   1  12       44.22       42.06      3.39 o 
   0   1  12        4.78        5.60      1.73 o 
   1   1  12       60.06       59.00      5.98 o 
   2   1  12       23.17       22.48      3.37 o 
  -5   2  12      129.39      112.94      8.57 o 
  -4   2  12      218.38      244.91     12.30 o 
  -3   2  12       49.34       46.63      4.12 o 
  -2   2  12        7.53        8.68      1.65 o 
  -1   2  12        0.85        2.33      1.51 o 
   0   2  12       29.15       22.53      5.28 o 
   1   2  12       21.26       25.57      2.68 o 
  -5   3  12      121.27      112.59      8.88 o 
  -4   3  12       19.81       24.66      5.24 o 
  -3   3  12       33.92       39.46      6.41 o 
  -2   3  12       29.73       29.92      7.57 o 
  -1   3  12       15.93       13.64      2.37 o 
   0   3  12       29.92       30.18      5.07 o 
   1   3  12       53.30      147.20      8.88 o 
  -4   4  12        0.48        1.65      3.71 o 
  -3   4  12       40.50       40.61      4.30 o 
  -2   4  12      139.97      152.54      6.32 o 
  -1   4  12       92.42       89.74      4.94 o 
   0   4  12       19.68       12.30      4.13 o 
   0 -15  13        0.05        1.26      1.72 o 
   1 -15  13        9.36        6.41      1.94 o 
  -2 -14  13       24.19       27.53      4.20 o 
  -1 -14  13        3.19        3.60      4.78 o 
   0 -14  13      112.16       99.58      5.11 o 
   1 -14  13        7.29        5.72      1.78 o 
   2 -14  13        5.00        2.95      2.67 o 
  -3 -13  13        5.54        5.07      2.60 o 
  -2 -13  13       19.00       16.03      2.14 o 
  -1 -13  13        0.03        3.54      2.64 o 
   0 -13  13        7.61       10.51      3.05 o 
   1 -13  13        9.56        9.20      3.66 o 
   2 -13  13        1.05        3.58      2.87 o 
   3 -13  13        2.87       10.28      3.12 o 
  -3 -12  13        0.01        2.65      2.25 o 
  -2 -12  13        2.70        4.25      1.67 o 
  -1 -12  13       71.86       71.34      4.28 o 
   0 -12  13       56.69       68.13      7.62 o 
   1 -12  13        0.16       -0.69      1.24 o 
   2 -12  13       12.29       12.46      3.03 o 
   3 -12  13       20.60       30.11      6.59 o 
  -4 -11  13       66.52       76.37      9.62 o 
  -3 -11  13        2.04        3.10      2.15 o 
  -2 -11  13        0.23       -0.25      1.33 o 
  -1 -11  13       81.93       81.00      4.59 o 
   0 -11  13       73.42       58.17      3.86 o 
   1 -11  13        0.21        0.50      1.31 o 
   2 -11  13        3.87        3.14      2.05 o 
   3 -11  13        1.30       12.23      2.63 o 
  -4 -10  13       68.54       77.19      8.11 o 
  -3 -10  13       24.01       24.24      3.19 o 
  -2 -10  13      104.14      111.34      4.42 o 
  -1 -10  13       95.45       95.68      7.70 o 
   1 -10  13        0.26       -1.16      1.16 o 
   2 -10  13       53.62       56.98      5.55 o 
   3 -10  13       48.67       47.50      4.12 o 
  -5  -9  13        7.03        8.95      3.73 o 
  -4  -9  13        0.39        1.10      2.69 o 
  -3  -9  13        0.52       -1.44      1.64 o 
  -2  -9  13       18.11       21.80      2.43 o 
  -1  -9  13        0.66        1.37      1.33 o 
   0  -9  13      158.54      185.62     10.20 o 
   1  -9  13        4.88        3.58      1.33 o 
   2  -9  13        9.92        6.65      2.18 o 
   3  -9  13       78.26       65.15      4.64 o 
   4  -9  13        0.54        1.50      4.62 o 
  -5  -8  13        7.23        2.37      2.84 o 
  -4  -8  13       49.89       50.38      5.01 o 
  -3  -8  13       15.95       12.51      2.55 o 
  -2  -8  13       17.10       15.64      1.97 o 
  -1  -8  13        0.12        2.50      1.35 o 
   0  -8  13       34.14       42.16      3.26 o 
   1  -8  13       82.42       73.53      4.52 o 
   2  -8  13        8.73        6.50      2.01 o 
   3  -8  13       16.44       11.38      3.55 o 
   4  -8  13        0.59        1.71      3.68 o 
  -5  -7  13       24.44       22.65      4.09 o 
  -4  -7  13       11.43       12.59      3.96 o 
  -3  -7  13        0.01        2.42      2.00 o 
  -2  -7  13       14.96       12.65      1.64 o 
  -1  -7  13      322.86      296.97      8.78 o 
   0  -7  13       13.14       15.53      2.29 o 
   1  -7  13        6.00        7.35      1.64 o 
   2  -7  13       80.22       80.74      5.66 o 
   3  -7  13       16.82       55.69     10.08 o 
   4  -7  13        0.19        4.14      3.78 o 
  -5  -6  13       43.08       49.35      5.88 o 
  -4  -6  13       17.55       16.47      4.54 o 
  -3  -6  13       35.32       39.20      6.02 o 
  -2  -6  13        9.51       10.70      2.33 o 
  -1  -6  13        1.11        0.31      0.97 o 
   0  -6  13        8.23        8.03      1.82 o 
   1  -6  13        6.76        7.29      1.44 o 
   2  -6  13       31.86       32.49      3.54 o 
   3  -6  13        0.55        5.29      2.32 o 
  -5  -5  13        2.12        3.97      3.10 o 
  -4  -5  13        1.34        7.19      3.18 o 
  -3  -5  13       38.67       34.85      4.93 o 
  -2  -5  13       23.70       24.63      2.12 o 
  -1  -5  13        2.26        3.00      1.10 o 
   0  -5  13       26.27       46.26      5.26 o 
   1  -5  13       35.38       33.83      2.41 o 
   2  -5  13       15.82       14.53      2.69 o 
   3  -5  13       21.42       22.80      3.26 o 
  -6  -4  13        3.84       63.57      8.81 o 
  -5  -4  13        7.55        8.36      3.57 o 
  -4  -4  13      123.79      120.38      8.35 o 
  -3  -4  13       71.89       80.52      5.16 o 
  -2  -4  13       47.43       42.23      2.63 o 
  -1  -4  13       55.34       58.68      3.50 o 
   0  -4  13       65.05      134.78      6.13 o 
   1  -4  13        9.09        5.41      1.42 o 
   2  -4  13        3.98        4.16      2.18 o 
   3  -4  13        0.22        3.18      2.18 o 
  -6  -3  13       26.71       22.10      4.51 o 
  -5  -3  13        2.97        4.67      5.06 o 
  -4  -3  13        2.17        1.14      3.14 o 
  -3  -3  13        7.30        4.92      2.62 o 
  -2  -3  13        1.30        0.95      1.16 o 
  -1  -3  13        0.17        1.04      1.41 o 
   0  -3  13      149.06      140.23      6.00 o 
   1  -3  13        6.19        4.78      1.30 o 
   2  -3  13       22.80       30.07      4.58 o 
   3  -3  13        8.85       15.98      3.08 o 
  -5  -2  13       51.68       65.32      6.66 o 
  -4  -2  13        8.54        8.66      3.64 o 
  -3  -2  13       48.73       35.98      3.78 o 
  -2  -2  13        1.05        0.53      1.23 o 
  -1  -2  13       10.23       15.68      2.28 o 
   0  -2  13        1.36        3.13      1.43 o 
   1  -2  13      104.72      115.10      4.41 o 
   2  -2  13       15.47       12.55      2.20 o 
  -5  -1  13      138.83      136.98     16.25 o 
  -4  -1  13       92.89      110.62     20.46 o 
  -3  -1  13      125.07      126.41      6.24 o 
  -2  -1  13      103.17      104.66      4.88 o 
  -1  -1  13      103.98      106.90      6.17 o 
   0  -1  13      207.86      192.83      7.52 o 
   1  -1  13        4.11        3.31      2.38 o 
   2  -1  13        2.54        1.92      2.62 o 
  -5   0  13      155.00      140.70      9.29 o 
  -4   0  13      188.68      205.49     11.31 o 
  -3   0  13        5.48        6.16      2.51 o 
  -2   0  13       91.28       95.40      4.00 o 
  -1   0  13       10.90       11.32      2.13 o 
   0   0  13       29.82       34.64      3.26 o 
   1   0  13       93.10       90.65      4.64 o 
   2   0  13       13.20       15.27      4.05 o 
  -5   1  13        4.50        2.22      3.56 o 
  -4   1  13        9.86       12.42      4.39 o 
  -3   1  13       59.91       62.72      4.77 o 
  -2   1  13        4.00        3.16      1.59 o 
  -1   1  13        0.98        3.63      1.71 o 
   0   1  13        6.52        6.32      3.50 o 
   1   1  13        1.74        2.88      1.65 o 
  -4   2  13        7.38       14.04      4.46 o 
  -3   2  13       26.86       25.47      3.62 o 
  -2   2  13        6.97        6.03      1.74 o 
  -1   2  13        0.94        0.16      1.71 o 
   0   2  13      102.55      115.60     12.27 o 
  -3   3  13        0.00       -0.58      2.12 o 
  -2   3  13       42.62       49.77      3.69 o 
  -1   3  13       15.39       16.45      2.73 o 
  -1 -14  14        1.87        1.69      1.69 o 
   0 -14  14       10.44        7.20      2.10 o 
   1 -14  14       23.88       22.14      2.75 o 
  -2 -13  14       14.22       14.82      2.11 o 
  -1 -13  14       18.20       15.72      2.50 o 
   0 -13  14       34.48       31.01      3.18 o 
   1 -13  14        4.13        2.96      1.61 o 
   2 -13  14        3.85        4.35      2.67 o 
  -3 -12  14        3.55        4.89      2.48 o 
  -2 -12  14        0.91        1.63      1.34 o 
  -1 -12  14      142.37      143.15      6.28 o 
   0 -12  14        0.80        4.31      2.48 o 
   1 -12  14        0.02        1.99      1.52 o 
   2 -12  14        9.91       16.89      3.77 o 
  -3 -11  14       78.07       81.04      4.96 o 
  -2 -11  14      135.83      146.68      4.73 o 
  -1 -11  14       53.46       52.28      3.80 o 
   0 -11  14       36.15       39.76      3.43 o 
   1 -11  14       29.54       29.23      2.89 o 
   2 -11  14       13.47       16.24      2.95 o 
   3 -11  14        1.93        1.58      2.21 o 
  -4 -10  14      100.03      112.22     15.93 o 
  -3 -10  14       93.84      102.28      6.35 o 
  -2 -10  14        4.55        4.28      1.11 o 
  -1 -10  14       14.19       14.91      2.35 o 
   0 -10  14        5.25        6.84      1.82 o 
   1 -10  14        0.00        0.05      1.24 o 
   2 -10  14        8.54       10.61      2.55 o 
   3 -10  14        5.15        6.00      2.62 o 
  -4  -9  14        0.01        5.76      3.26 o 
  -3  -9  14        6.38       13.48      2.58 o 
  -2  -9  14       33.13       33.54      3.46 o 
  -1  -9  14        1.25        0.78      1.27 o 
   0  -9  14        3.34        4.73      1.67 o 
   1  -9  14       67.62       51.97      4.31 o 
   2  -9  14        7.78        4.71      2.05 o 
   3  -9  14       77.35       84.21      5.52 o 
  -4  -8  14        2.21        1.85      3.18 o 
  -3  -8  14       14.14       11.93      2.86 o 
  -2  -8  14        3.31        2.73      1.41 o 
  -1  -8  14       14.60       14.27      2.23 o 
   0  -8  14       90.79       81.36      4.45 o 
   1  -8  14       83.78       73.04      4.16 o 
   2  -8  14       32.89       27.35      4.17 o 
   3  -8  14        3.09       15.74      3.05 o 
  -5  -7  14        0.00       -1.25      3.52 o 
  -4  -7  14        5.00        4.87      3.52 o 
  -3  -7  14       18.56       21.63      3.20 o 
  -2  -7  14       61.67       65.58      3.76 o 
  -1  -7  14      158.70      150.63      5.09 o 
   0  -7  14      346.57      332.85     14.94 o 
   1  -7  14       41.48       33.24      2.91 o 
   2  -7  14        0.75        3.30      2.16 o 
   3  -7  14        3.57        7.26      2.41 o 
  -5  -6  14        0.02       -2.56      3.26 o 
  -4  -6  14       22.17       21.63      6.34 o 
  -3  -6  14      125.93      162.42      6.92 o 
  -2  -6  14      228.71      214.17      6.31 o 
  -1  -6  14      235.88      222.04      6.68 o 
   0  -6  14       62.40       58.79      3.93 o 
   1  -6  14       28.92       23.21      2.58 o 
   2  -6  14        4.37        4.74      2.20 o 
   3  -6  14        9.80        9.85      2.73 o 
  -5  -5  14       13.25       12.25      5.50 o 
  -4  -5  14      184.18      171.50      9.92 o 
  -3  -5  14      199.68      201.75      7.98 o 
  -2  -5  14       42.57       36.02      2.60 o 
  -1  -5  14       10.99       10.26      2.03 o 
   0  -5  14        1.97        4.81      1.32 o 
   1  -5  14        4.70        3.24      1.54 o 
   2  -5  14       26.79       30.58      3.75 o 
  -5  -4  14        7.16        6.96      3.78 o 
  -4  -4  14        8.82       10.72      3.98 o 
  -3  -4  14       55.47       55.88      4.45 o 
  -2  -4  14        0.55        0.20      1.18 o 
  -1  -4  14       38.36       40.48      7.12 o 
   0  -4  14        8.73        7.96      1.80 o 
   1  -4  14       35.52       36.73      6.90 o 
   2  -4  14        0.34        1.10      1.89 o 
  -5  -3  14       19.02       23.00      9.79 o 
  -4  -3  14       11.47        8.54      3.91 o 
  -3  -3  14       22.61       17.90      4.50 o 
  -2  -3  14        2.16        0.25      1.22 o 
  -1  -3  14        6.44        6.73      1.88 o 
   0  -3  14       14.82       17.83      6.13 o 
   1  -3  14        0.72        3.07      1.75 o 
   2  -3  14        1.97       -1.16      1.65 o 
  -5  -2  14       18.56        9.97      4.27 o 
  -4  -2  14       21.74       20.94      4.97 o 
  -3  -2  14       14.69       14.19      3.18 o 
  -2  -2  14      118.54      123.97      9.57 o 
  -1  -2  14      214.19      225.00      8.51 o 
   0  -2  14       21.49       15.66      2.45 o 
   1  -2  14       79.52       90.62      4.66 o 
   2  -2  14        2.58        0.96      2.04 o 
  -5  -1  14       15.68       13.25      5.86 o 
  -4  -1  14       32.65       42.28     12.00 o 
  -3  -1  14      246.52      280.89     17.57 o 
  -2  -1  14      109.57      106.45      5.01 o 
  -1  -1  14       21.71       19.25      3.55 o 
   0  -1  14        4.73        6.41      1.88 o 
   1  -1  14        9.52       14.55      2.96 o 
  -4   0  14      194.75      207.63     11.70 o 
  -3   0  14       72.33       77.62     10.92 o 
  -2   0  14       12.77       13.68      8.17 o 
  -1   0  14       39.46       44.62      3.78 o 
   0   0  14       16.50       16.47      2.66 o 
  -3   1  14        6.59        1.84      2.52 o 
  -2   1  14       33.57       35.41      3.13 o 
  -1   1  14        7.80        8.36      2.16 o 
  -1 -13  15       35.30       36.74      3.45 o 
   0 -13  15        0.20        0.14      1.63 o 
  -2 -12  15        0.25        1.48      1.34 o 
  -1 -12  15       26.69       31.53      3.78 o 
   0 -12  15        6.54        6.05      1.87 o 
   1 -12  15       75.62       75.30      4.42 o 
  -3 -11  15       45.16       35.60      3.84 o 
  -2 -11  15       35.18       31.13      2.92 o 
  -1 -11  15       10.50       10.73      2.21 o 
   0 -11  15       32.30       40.97      3.54 o 
   1 -11  15       15.77       18.63      2.54 o 
   2 -11  15       44.31       50.86      5.86 o 
  -3 -10  15       57.91       62.81      6.45 o 
  -2 -10  15       28.64       26.78      2.73 o 
  -1 -10  15        4.39        3.33      1.65 o 
   0 -10  15        0.01        0.19      1.37 o 
   1 -10  15        4.39        4.01      2.31 o 
   2 -10  15        0.16        1.97      2.36 o 
  -4  -9  15        6.66        2.94      3.43 o 
  -3  -9  15        4.39       10.64      2.62 o 
  -2  -9  15        9.79        8.24      1.95 o 
  -1  -9  15        0.40       -1.05      1.50 o 
   0  -9  15        0.16        2.26      1.56 o 
   1  -9  15      143.65      128.33      5.75 o 
   2  -9  15        0.28        0.87      2.33 o 
  -4  -8  15      146.19      165.39     11.00 o 
  -3  -8  15       12.84       12.36      2.90 o 
  -2  -8  15       67.07       64.42      3.92 o 
  -1  -8  15        4.92        3.07      1.27 o 
   0  -8  15        5.43        6.42      1.95 o 
   1  -8  15       74.76       72.40      4.67 o 
   2  -8  15       20.19       19.29      4.28 o 
  -4  -7  15       42.22       44.97      6.34 o 
  -3  -7  15       95.49      107.24      6.03 o 
  -2  -7  15      109.37      105.52      4.93 o 
  -1  -7  15        0.05        0.54      1.12 o 
   0  -7  15        7.76        6.24      1.81 o 
   1  -7  15       34.48       31.93      3.04 o 
   2  -7  15       15.72        8.97      3.35 o 
  -4  -6  15        1.25        0.42      3.58 o 
  -3  -6  15       10.35        6.98      2.43 o 
  -2  -6  15       49.62       51.56      3.58 o 
  -1  -6  15        0.58        1.14      1.51 o 
   0  -6  15        1.42        2.50      1.26 o 
   1  -6  15       32.33       26.95      2.84 o 
   2  -6  15       22.94       14.17      3.84 o 
  -4  -5  15        4.94        4.20      3.90 o 
  -3  -5  15       47.85       55.52      5.31 o 
  -2  -5  15        8.41        7.09      1.80 o 
  -1  -5  15        7.46        1.97      1.66 o 
   0  -5  15        0.87        1.90      1.29 o 
   1  -5  15       40.55       41.37      5.82 o 
  -4  -4  15       31.42       38.14     10.09 o 
  -3  -4  15       69.57       69.46      5.19 o 
  -2  -4  15        7.28        5.43      1.78 o 
  -1  -4  15        3.20        4.99      1.79 o 
   0  -4  15       66.43       81.36      8.07 o 
   1  -4  15       13.31       13.38      2.01 o 
  -4  -3  15      122.19      139.02     10.13 o 
  -3  -3  15       31.71       32.20      4.26 o 
  -2  -3  15        2.40        3.41      1.60 o 
  -1  -3  15        0.69       -0.23      1.77 o 
   0  -3  15        0.00        2.13      1.63 o 
   1  -3  15        8.95        4.93      1.84 o 
  -4  -2  15        2.96        3.41      2.69 o 
  -3  -2  15        4.44        8.71      2.98 o 
  -2  -2  15       19.63       21.53      2.88 o 
  -1  -2  15       42.27       45.14      7.56 o 
   0  -2  15        0.53        1.61      1.65 o 
  -3  -1  15       40.45       39.30      4.92 o 
  -2  -1  15       78.87       78.55      5.49 o 
  -1  -1  15        1.94        3.65      1.83 o 
  -1 -11  16        0.04       -1.19      1.45 o 
   0 -11  16        9.50        8.03      2.19 o 
  -2 -10  16        1.04        2.05      1.60 o 
  -1 -10  16        0.25        1.48      1.52 o 
   0 -10  16        0.96        3.18      1.66 o 
  -3  -9  16        1.96        4.76      2.80 o 
  -2  -9  16       10.81       10.53      2.11 o 
  -1  -9  16        0.10        1.43      1.31 o 
   0  -9  16       16.05       16.32      2.68 o 
   1  -9  16        7.36        3.84      1.76 o 
  -3  -8  16        2.24        6.71      3.16 o 
  -2  -8  16       16.04       12.59      2.73 o 
  -1  -8  16       25.66       18.80      2.22 o 
   0  -8  16       11.75        8.39      2.07 o 
   1  -8  16        3.48        3.85      1.72 o 
  -3  -7  16       30.47       24.73      3.82 o 
  -2  -7  16       16.47       15.27      5.62 o 
  -1  -7  16        0.42        2.79      1.77 o 
   0  -7  16       10.36       13.80      2.14 o 
   1  -7  16       43.73       51.05      7.92 o 
  -3  -6  16      117.71      113.82      6.46 o 
  -2  -6  16        0.69        2.29      1.56 o 
  -1  -6  16        0.19       -0.03      1.54 o 
   0  -6  16        1.97        2.52      1.43 o 
  -3  -5  16        8.34        4.28      3.35 o 
  -2  -5  16        7.01        7.21      1.95 o 
  -1  -5  16        2.63        2.31      2.06 o 
   0  -5  16        4.63        7.35      3.16 o 
  -3  -4  16        2.30        2.67      2.75 o 
  -2  -4  16       54.47       45.96      3.82 o 
  -1  -4  16       17.21       16.44      2.75 o 
  -2  -3  16       48.53       51.54     10.19 o 
                                                 
